# Supplementary material for: Mapping the temporal transcriptomic signature of a viral pathogen through CAGE and nanopore sequencing
Source: PLoS One. 2025 Apr 15;20(4):e0320439. doi: 10.1371/journal.pone.0320439 (PMC11999163; doi:10.1371/journal.pone.0320439)
Supplement: S1 Table — (XLSX) [file pone.0320439.s014.xlsx]

## Sheet: all_read_counts
Sample	Total readcount	Viral read count	Host read count
1h/1	744610	76	744534
1h/2	761747	81	761666
1h/3	941085	70	941015
2h/1	1727494	7531	1719963
2h/2	1518749	6299	1512450
2h/3	1286365	5589	1280776
4h/1	420207	15137	405070
4h/2	461041	15251	445790
4h/3	535278	17493	517785
6h/1	690272	67312	622960
6h/2	703832	67983	635849
6h/3	729143	66535	662608
8h/1	502683	73221	429462
8h/2	622941	95592	527349
8h/3	819919	129232	690687
12h/1	910262	274613	635649
12h/2	644045	182286	461759
12h/3	721285	215348	505937
18h/1	824815	317823	506992
18h/2	674984	273364	401620
18h/3	631722	250295	381427
24h/1	399751	194520	205231
24h/2	346581	172072	174509
24h/3	296955	143343	153612
48h/1	563909	259449	304460
48h/2	495996	229344	266652
48h/3	533016	247163	285853
