# Supplementary material for: Mapping the temporal transcriptomic signature of a viral pathogen through CAGE and nanopore sequencing
Source: PLoS One. 2025 Apr 15;20(4):e0320439. doi: 10.1371/journal.pone.0320439 (PMC11999163; doi:10.1371/journal.pone.0320439)
Supplement: S3 Table — In this experiment, we utilized two concentrations of CHX (20 and 100 mg/ml) and observed the effects at two different incubation durations (6 and 8 hours). Our findings unequivocally indicate that ORF64 is the sole immediate early gene of EHV-1. The numbers refer to the number of the detected reads. Several EHV-1 genes exhibit low-level expression, a phenomenon that can be attributed to transcriptional noise, which becomes more pronounced with reduced CHX concentrations and extended exposure times. (XLSX) [file pone.0320439.s016.xlsx]

## Sheet: CHX-treatment
EHV-1 genes	HSV-1 homologs	6h pi - 20μg/ml	8h pi - 20μg/ml	6h pi - 100μg/ml	8h pi - 100μg/ml
ORF1	NA	8	77	9	5
ORF2	NA	7	20	6	11
ORF3	NA	8	20	7	5
ORF4	UL55	4	24	0	3
ORF7	UL52	3	21	6	2
ORF6	UL53	2	1	0	1
ORF5	UL54	12	435	9	10
ORF8	UL51	7	30	6	4
ORF9	UL50	11	217	8	8
ORF10	UL49A	8	237	5	7
ORF11	UL49	39	324	26	25
ORF12	UL48	13	27	12	11
ORF13	UL47	14	33	10	11
ORF14	UL46	28	104	28	30
ORF16	UL44	10	14	11	8
ORF15	UL45	60	78	54	73
ORF17	UL43	3	80	1	1
ORF18	UL42	26	249	15	16
ORF19	UL41	10	23	10	8
ORF21	UL39	5	155	5	4
ORF20	UL40	12	84	8	9
ORF22	UL38	14	106	15	9
ORF23	UL37	12	32	9	12
ORF24	UL36	16	25	15	13
ORF25	UL35	95	153	108	95
ORF27	UL33	1	5	0	0
ORF26	UL34	5	22	6	3
ORF28	UL32	3	19	4	3
ORF29	UL31	9	155	2	9
ORF30	UL30	13	188	5	12
ORF31	UL29	15	264	5	9
ORF32	UL28	3	12	1	3
ORF33	UL27	6	25	6	6
ORF34	NA	46	454	21	40
ORF35	UL26	36	36	28	25
ORF35.5	UL26.5	0	0	0	0
ORF36	UL25	7	42	1	7
ORF37	UL24	7	65	2	1
ORF38	UL23	7	122	5	4
ORF39	UL22	2	21	2	1
ORF40	UL21	2	31	4	1
ORF41	UL20	1	20	1	2
ORF42	UL19	30	167	25	28
ORF43	UL18	18	58	18	23
ORF44	UL15	6	30	8	8
ORF45	UL17	5	16	2	1
ORF46	UL16	5	29	5	5
ORF48	UL14	3	22	1	0
ORF49	UL13	3	26	1	0
ORF50	UL12	10	75	9	5
ORF51	UL11	1	6	0	0
ORF52	UL10	51	79	31	35
ORF53	UL9	22	88	26	31
ORF54	UL8	79	135	55	62
ORF56	UL6	5	34	3	1
ORF55	UL7	0	7	1	0
ORF57	UL5	7	57	10	8
ORF58	UL4	37	33	15	19
ORF62	UL1	1	88	3	2
ORF61	UL2	1	17	1	3
ORF60	UL3	36	89	23	44
ORF59	NA	58	144	52	73
ORF63	RL2	20	256	9	13
ORF64	rs1/icp4	2672	3594	2549	6382
ORF65	US1	16	521	2	6
ORF66	US10	2	8	0	5
ORF68	US2	15	421	16	15
ORF67	NA	66	1075	51	64
ORF69	US3	1	123	0	0
ORF70	US4	8	324	9	7
ORF71	US5	34	35	16	24
ORF72	US6	5	13	5	4
ORF73	US7	14	33	16	13
ORF74	US8	10	344	7	6
ORF75	NA	6	79	2	3
ORF76	US9	1	2	1	0
