# Supplementary material for: Mapping the temporal transcriptomic signature of a viral pathogen through CAGE and nanopore sequencing
Source: PLoS One. 2025 Apr 15;20(4):e0320439. doi: 10.1371/journal.pone.0320439 (PMC11999163; doi:10.1371/journal.pone.0320439)
Supplement: S4 Table — This table summarizes previously annotated and novel transcripts, along with their TSSs, validated through multiple sequencing approaches, including CAGE, direct cDNA, and direct RNA sequencing. Details of transcript features and splicing events are organized across three sheets: Sheet A: Previously Published Transcripts Lists previously annotated transcripts and incorporates their TSSs validated in this study. Sheet B: Novel Transcripts Provides details of transcripts newly identified in this study through TSS-TES pairing. Sheet C: Comparison of LoRTIA and NAGATA for Intron Annotation Lists introns annotated from dRNA sequencing data, comparing results obtained using LoRTIA and NAGATA. Columns include: ● Gene: name of the associated gene. ● Transcript name: identifier of the transcript. ● Transcript category: type of transcript (e.g., monocistronic, multicistronic, antisense, or non-coding). ● Start and Stop sites (5′- and 3′-ends), and introns: genomic coordinates of the transcript and intron positions (if spliced). ● Intron donor and acceptor sites: genomic coordinates of the intron donor and acceptor sites. ● Sequencing validation: indicates the presence or absence of the transcript’s TSS as identified by dRNA-Seq (via NAGATA), CAGE-Seq, and dcDNA-Seq. ● Confirmed putative embedded mRNAs: highlights previously annotated transcripts that met the 5% relative abundance threshold in CAGE data (compared to the canonical transcript), which was applied to novel putative mRNAs. (XLSX) [file pone.0320439.s017.xlsx]

## Sheet: A
Gene	Transcript name	Transcript category	Canonic	dRNA-Seq (NAGATA)	Cage-Seq	Cage-Seq	dcDNA-Seq	Start	Stop	Intron	embedded mRNA	GC box distance from TSS	GC box	CAAT box distance from TSS	CAAT box	TATA box distance from TSS	TATA box
CTO	CTO-S-AS	Antisense		-	-		+	73856	74182
NOIR	NOIR-Canonic	Non-coding	*	-	+	***	+	118878	119857							97	TAAAAG
NOIR	NOIR-ORF65-PC-Canonic	Multicistronic	*	-	+	**	+	118811	122451			16	GGCGGC			30	TAAAAG
ORF1	ORF1	Monocistronic	*	+	+	***	+	1252	1923
ORF1	ORF1-ORF2-ORF3-CX-Canonic	Multicistronic	*	+	+	***	+	1252	3632
ORF1	ORF1-ORF2-ORF3-CX-Long	Multicistronic-Long		-	+	**	+	989	3632
ORF10	ORF10-ORF11-ORF12-PC-Canonic	Multicistronic	*	+	+	***	+	11990	14971					86	CAATGG	33	CTATAA
ORF10	ORF10-ORF11-PC-Canonic	Multicistronic	*	+	+	***	+	11990	13520					86	CAATGG	33	CTATAA
ORF11	ORF11	Monocistronic	*	+	-		+	12468	13520							32	GTATAA
ORF11	ORF11-ORF12-PC-Canonic	Multicistronic	*	-	-		+	12156	14971
ORF11	ORF11-ORF12-PC-Short	Multicistronic-Short		+	-		+	12468	14971							32	GTATAA
ORF11	ORF11.5	Putative mRNA	*	-	-		+	12875	13520
ORF12	ORF12	Monocistronic	*	+	+	***	+	13528	14971							54	ATAAAT
ORF12	ORF12-AT	Monocistronic-AT		+	+	***	+	13528	16341							54	ATAAAT
ORF12	ORF12-L1	Monocistronic-Long		-	-		+	12661	14971							51	TGTATA
ORF12	ORF12-L2	Monocistronic-Long		-	-		+	12875	14971
ORF12	ORF12-ORF13-ORF14-PC-Canonic	Multicistronic	*	+	+	***	+	13528	20385							54	ATAAAT
ORF13	ORF13-ORF14-PC-Canonic	Multicistronic	*	-	+	***	+	15234	20385							75	GTATAA
ORF13	ORF13-ORF14-PC-Long	Multicistronic-Long		-	+	***	+	15083	20385			44	GCGGGG
ORF14	ORF14	Monocistronic	*	-	+	***	+	17985	20385
ORF14	ORF14-L1	Monocistronic-Long		-	+	*	+	15647	20385
ORF14	ORF14-L2	Monocistronic-Long		-	-		+	15982	20385							26	GCTATA
ORF14	ORF14-L3	Monocistronic-Long		-	-		+	16505	20385							80	GCTATA
ORF14	ORF14-L4	Monocistronic-Long		-	-		+	16796	20385
ORF14	ORF14-L5	Monocistronic-Long		-	+	***	+	17231	20385					129	CAATGG	31	ATAAAA
ORF14	ORF14-L6	Monocistronic-Long		-	-		+	17484	20385
ORF14	ORF14-L7	Monocistronic-Long		-	-		+	17716	20385
ORF14	ORF14.5	Putative mRNA	*	+	+	***	+	19661	20385		*			131	GACCAA	32	GTATAT
ORF19	ORF16-ORF17-ORF18-ORF19-CX-Canonic	Multicistronic	*	-	-		+	21328	27784							39	GTATAA
ORF19	ORF17-ORF18-ORF19-CX-Canonic	Multicistronic	*	-	-		+	21474	27784							29	TAAAAG
ORF19	ORF17-ORF18-ORF19-CX-Short	Multicistronic-Short		-	-		+	21493	27784							48	TAAAAG
ORF19	ORF17-ORF18-ORF19-CX-Short-2	Multicistronic-Short		-	+	***	+	22580	27784			90	GGGGCG			35	GCTATA
ORF19	ORF18-ORF19-CX-Canonic	Multicistronic	*	-	-		+	23099	27784			39	CGGCGG
ORF19	ORF18-ORF19-CX-Long	Multicistronic-Long		-	+	*	+	23079	27784			18	GGCGGC			85	GCTATA
ORF19	ORF18-ORF19-CX-Short	Multicistronic-Short		-	-		+	23686	27784							33	GCTATA
ORF19	ORF18-ORF19-CX-Short-2	Multicistronic-Short		-	-		+	23857	27784					111	GCCAAT	33	GCTATA
ORF19	ORF19	Monocistronic	*	-	-		+	26161	27784					96	CCAATG
ORF19	ORF19-L1	Monocistronic-Long		-	+	*	+	24861	27784
ORF19	ORF19-L2	Monocistronic-Long		-	-		+	25481	27784							29	TGTATA
ORF23	ORF21-ORF22-ORF23-CX-Canonic	Multicistronic	*	-	+	**	+	28668	36380			41	CGGCGG			32	ATAAAA
ORF23	ORF21-ORF22-ORF23-CX-Long	Multicistronic-Long		-	-		+	28131	36380							79	GCTATA
ORF23	ORF23	Monocistronic	*	-	+	***	+	33237	36380
ORF23	ORF23-L1	Monocistronic-Long		-	-		+	32802	36380
ORF23	ORF23.5	Putative mRNA	*	+	+	***	+	35814	36380		*	71	CGGCGG
ORF24	ORF24	Monocistronic	*	-	+	***	+	36497	46890							28	TAAAAG
ORF24	ORF24.5	Putative mRNA		-	-		+	45197	46890			66	GCGGCG
ORF24	ORF24.6	Putative mRNA	*	-	+	***	+	45483	46890		*	97	GGGGCG
ORF24	ORF24.7	Putative mRNA		-	+	***	+	45800	46890		*					31	GTATAA
ORF24	ORF24.8	Putative mRNA		-	+	**	+	46066	46890		*
ORF28	ORF25-ORF26-ORF27-ORF28-ORF29-CX	Multicistronic		-	+	**	+	47036	51686							32	CTATAT
ORF27	ORF27-ORF28-ORF29-ORF30-ORF3-CX-Canonic1	Multicistronic	*	-	-		+	48073	59182
ORF28	ORF28-ORF29-PC-Canonic	Multicistronic	*	-	+	***	+	48421	51693
ORF28	ORF28-ORF29-PC-Short	Multicistronic-Short		-	+	***	+	48558	51693			43	GCGCCG			29	ATAAAT
ORF29	ORF29	Monocistronic	*	+	+	***	+	50573	51693			38	GCGGCG
ORF29	ORF29-ORF30-ORF31-CX-Canonic	Multicistronic	*	+	+	***	+	50573	59182			38	GCGGCG
ORF3	ORF3	Monocistronic	*	+	+	***	+	2669	3632			73	GGGGCG
ORF3	ORF3-ORF4-ORF5-ORF6-ORF7-ORF8-ORF9-ORF10-ORF11-CX-Canonic	Multicistronic	*	+	+	***	+	2669	13520			73	GGGGCG
ORF31	ORF31	Monocistronic	*	-	+	***	+	55322	59182
ORF31	ORF31-L1	Monocistronic-Long		-	+	***	+	55046	59182			63	GGCGGG			32	GCTATA
ORF31	ORF31-ORF32-ORF33-ORF34-PC-Canonic	Multicistronic	*	-	-		+	52456	65086
ORF32	ORF32-ORF33-ORF34-PC-Canonic	Multicistronic	*	-	+	***	+	59209	65093
ORF32	ORF32-ORF33-PC-Canonic	Multicistronic	*	-	+	***	+	59209	64402
ORF33	ORF33	Monocistronic	*	-	+	***	+	61312	64402
ORF33	ORF33-L1	Monocistronic-Long		-	-		+	59993	64402
ORF33	ORF33-L2	Monocistronic-Long		-	+	***	+	60473	64402							31	ATAAAA
ORF33	ORF33-ORF34-ORF35-CX-Canonic	Multicistronic	*	-	+	***	+	61312	67178
ORF33	ORF33-ORF34-PC-Canonic	Multicistronic	*	-	+	***	+	61312	65093
ORF33	ORF33-ORF34-PC-Long	Multicistronic-Long		-	+	***	+	61255	65093							64	TAAAGG
ORF33	ORF33-ORF34-PC-Long-1	Multicistronic-Long		-	-		+	59993	65093
ORF33	ORF33-ORF34-PC-Long-2	Multicistronic-Long		-	+	***	+	60473	65093							31	ATAAAA
ORF34	ORF34	Monocistronic	*	+	+	***	+	64488	65093
ORF34	ORF34-L1	Monocistronic-Long		-	-		+	61608	65093
ORF34	ORF34-ORF35.5-ORF35-CX-Canonic	Multicistronic	*	+	+	***	+	64488	67175
ORF34	ORF34-ORF35.5-ORF35-ORF36-ORF37-ORF38-CX-Canonic	Multicistronic	*	+	+	***	+	64488	71034
ORF38	ORF35.5-ORF35-ORF36-ORF37-ORF38-CX-Canonic	Multicistronic	*	+	+	***	+	64686	71034							28	ATAAAA
ORF38	ORF36-ORF37-ORF38-CX-Canonic	Multicistronic	*	-	+	**	+	66315	71034			52	GCGCCG			27	TATAAC
ORF38	ORF36-ORF37-ORF38-CX-Short	Multicistronic-Short		-	-		+	66600	71034
ORF38	ORF36-ORF37-ORF38-CX-Short-2	Multicistronic-Short		-	-		+	66701	71034
ORF38	ORF37-ORF38-CX-Canonic	Multicistronic	*	-	+	***	+	69019	71034							33	CTATAA
ORF38	ORF37-ORF38-CX-Long	Multicistronic-Long		-	-		+	68916	71034			39	GGCGGG			33	GCTATA
ORF38	ORF37-ORF38-CX-Long-1	Multicistronic-Long		-	-		+	67656	71034							55	GTATAT
ORF38	ORF37-ORF38-CX-Long-2	Multicistronic-Long		-	-		+	68373	71034
ORF38	ORF38	Monocistronic	*	+	+	***	+	69782	71034
ORF39	ORF39	Monocistronic	*	-	+	***	+	71119	73833							93	CTATAT
ORF39	ORF39-L1	Monocistronic-Long		+	+	***	+	70672	73833							32	CTATAA
ORF39	ORF39-L2	Monocistronic-Long		-	-		+	70903	73833
ORF39	ORF39.5	Putative mRNA	*	-	-		+	73393	73833
ORF8	ORF4-ORF5-ORF6-ORF7-ORF8-CX	Multicistronic		-	+	***	+	3296	11072							33	CCTATA
ORF40	ORF40-ORF41-ORF42-CX	Multicistronic		-	-		+	74435	81892					116	GCCAAT
ORF41	ORF41-ORF42-ORF43-PC-Canonic	Multicistronic	*	-	+	***	+	76722	83096							42	GCTATA
ORF41	ORF41-ORF42-ORF43-PC-Long	Multicistronic-Long		-	-		+	76515	83096							32	ATATAA
ORF41	ORF41-ORF42-ORF43-PC-Long-2	Multicistronic-Long		-	-		+	76649	83096							29	ATATAA
ORF41	ORF41-ORF42-PC-Canonic	Multicistronic	*	-	-		+	76515	81894							32	ATATAA
ORF41	ORF41-ORF42-PC-Short	Multicistronic-Short		-	-		+	76649	81894							29	ATATAA
ORF41	ORF41-ORF42-PC-Short-2	Multicistronic-Short		-	+	***	+	76722	81894							42	GCTATA
ORF42	ORF42	Monocistronic	*	-	+	***	+	77591	81894							31	GTATAA
ORF42	ORF42-L1	Monocistronic-Long		-	-		+	77081	81894							49	ATAAAA
ORF42	ORF42-L2	Monocistronic-Long		-	+	***	+	77362	81894			43	GGGGCG			34	GTATAT
ORF42	ORF42-ORF43-ORF45-ORF46-PC-Canonic	Multicistronic	*	-	+	***	+	77591	87824							31	GTATAA
ORF42	ORF42-ORF43-PC-Canonic	Multicistronic	*	-	+	***	+	77591	83096							31	GTATAA
ORF42	ORF42-ORF43-PC-Long	Multicistronic-Long		-	+	***	+	77505	83096
ORF42	ORF42-ORF43-PC-Long-1	Multicistronic-Long		-	-		+	77081	83096							49	ATAAAA
ORF42	ORF42-ORF43-PC-Long-2	Multicistronic-Long		-	+	***	+	77362	83096			43	GGGGCG			34	GTATAT
ORF43	ORF43	Monocistronic	*	+	+	***	+	81905	83096							32	ATAAAA
ORF43	ORF43-L1	Monocistronic-Long		-	-		+	78636	83096
ORF43	ORF43-L2	Monocistronic-Long		-	+	***	+	79161	83096
ORF43	ORF43-L3	Monocistronic-Long		-	+	***	+	79666	83096
ORF43	ORF43-L4	Monocistronic-Long		-	+	***	+	79946	83096			103	GGGCGG
ORF43	ORF43-L5	Monocistronic-Long		-	-		+	80246	83096
ORF43	ORF43-L6	Monocistronic-Long		+	-		+	80796	83096
ORF43	ORF43-L7	Monocistronic-Long		+	+	***	+	81008	83096
ORF43	ORF43-ORF45-ORF46-PC-Canonic	Multicistronic	*	+	+	***	+	81905	87824							32	ATAAAA
ORF45	ORF45-ORF46-ORF48-ORF49-ORF50-ORF51-PC-Canonic	Multicistronic	*	-	+	***	+	84369	93028			109	GGGGCG			33	ATAAAA
ORF45	ORF45-ORF46-PC-Canonic	Multicistronic	*	-	+	***	+	84369	87824			109	GGGGCG			33	ATAAAA
ORF45	ORF45-ORF46-PC-Long-1	Multicistronic-Long		+	+	**	+	82842	87824
ORF45	ORF45-ORF46-PC-Long-2	Multicistronic-Long		-	-		+	84189	87824							31	ATATAA
ORF45	ORF45-ORF46-PC-Long-3	Multicistronic-Long		-	-		+	84295	87824			35	GGGGCG			30	GTATAA
ORF46	ORF46	Monocistronic	*	+	+	***	+	86362	87824			104	GGGGCG			32	GCTATA
ORF46	ORF46-L1	Monocistronic-Long		-	+	**	+	84815	87824
ORF46	ORF46-ORF48-ORF49-ORF50	Multicistronic		-	-		+	84907	93028
ORF46	ORF46-ORF48-ORF49-ORF50-ORF51-ORF52-ORF53-CX-Canonic	Multicistronic	*	+	+	***	+	86362	98004			104	GGGGCG			32	GCTATA
ORF46	ORF46-ORF48-ORF49-ORF50-ORF51-PC-Canonic	Multicistronic	*	+	+	***	+	86362	93028			104	GGGGCG			32	GCTATA
ORF48	ORF48-ORF49-ORF50-ORF51-ORF52-ORF53-ORF54	Multicistronic		-	-		+	87844	99343							95	GTATAT
ORF48	ORF48-ORF49-ORF50-ORF51-PC-Canonic	Multicistronic	*	-	+	***	+	88589	93028
ORF48	ORF48-ORF49-ORF50-ORF51-PC-Long	Multicistronic-Long		-	+	***	+	88429	93028							29	TAAAAG
ORF48	ORF48-ORF49-ORF50-ORF51-PC-Long-1	Multicistronic-Long		-	-		+	87846	93028							97	GTATAT
ORF48	ORF48-ORF49-ORF50-ORF51-PC-Long-2	Multicistronic-Long		-	+	***	+	88297	93028							33	GCTATA
ORF49	ORF49-ORF50-ORF51-PC-Canonic	Multicistronic	*	-	+	***	+	89351	93028							29	ATATAA
ORF49	ORF49-ORF50-ORF51-PC-Long	Multicistronic-Long		-	-		+	89189	93028			43	GGGGCG
ORF8	ORF5-ORF6-ORF7-ORF8-CX-Canonic	Multicistronic	*	-	-		+	3872	11067			27	GGGGCG
ORF50	ORF50-ORF51-Canonic	Multicistronic	*	-	+	***	+	90722	93028							31	ATAAAG
ORF50	ORF50-ORF51-PC-Long	Multicistronic-Long		-	+	***	+	90586	93028			67	GCGGGC
ORF50	ORF50-ORF51-PC-Long-1	Multicistronic-Long		-	-		+	90226	93028
ORF50	ORF50-ORF51-PC-Long-2	Multicistronic-Long		-	+	***	+	90686	93028
ORF51	ORF51	Monocistronic	*	-	+	*	+	92730	93028
ORF51	ORF51-ORF52-ORF53-ORF54-CX-Canonic	Multicistronic	*	+	+	***	+	92409	99345					103	GACCAA
ORF53	ORF52-ORF53-ORF54-CX-Canonic	Multicistronic	*	-	-		+	92786	99345
ORF53	ORF53-Canonic	Monocistronic	*	-	+	***	+	94358	98004					91	CCAATG	32	ATAAAA
ORF58	ORF53-ORF54-ORF55-ORF56-ORF57-ORF58	Multicistronic		-	+	***	+	94358	105827					91	CCAATG	32	ATAAAA
ORF53	ORF53-ORF54-PC-Canonic	Multicistronic	*	-	+	***	+	94358	99345					91	CCAATG	32	ATAAAA
ORF53	ORF53.5	Putative mRNA	*	-	+	***	+	95968	98004							33	GTATAA
ORF54	ORF54	Monocistronic	*	+	+	***	+	96454	99345							32	GTATAA
ORF54	ORF54-L1	Monocistronic-Long		-	-		+	94861	99345
ORF54	ORF54-L2	Monocistronic-Long		-	-		+	95199	99345			56	GCGGCG			31	TATAAA
ORF54	ORF54-L3	Monocistronic-Long		-	+	***	+	95968	99345							33	GTATAA
ORF54	ORF54-ORF55-ORF56-ORF57-CX-Canonic	Multicistronic	*	+	+	***	+	96454	105147							32	GTATAA
ORF54	ORF54-ORF55-ORF56-ORF57-ORF58-CX-Canonic	Multicistronic	*	+	+	***	+	96454	105836							32	GTATAA
ORF54	ORF54-S	Monocistronic-Short		-	+	***	+	96925	99345							29	ATATAA
ORF57	ORF55-ORF56-ORF57-ORF58-CX-Canonic	Multicistronic	*	-	-		+	98261	105836			50	GGGGCG
ORF57	ORF55-ORF56-ORF57-ORF58-CX-Long	Multicistronic-Long		+	-		+	98162	105836							67	CCTATA
ORF57	ORF55-ORF56-ORF57-ORF58-CX-Long-1	Multicistronic-Long		-	-		+	97150	105836
ORF57	ORF55-ORF56-ORF57-ORF58-CX-Long-2	Multicistronic-Long		-	-		+	97642	105836			76	GCGGGC
ORF57	ORF55-ORF56-ORF57-ORF58-CX-Short-1	Multicistronic-Short		+	-		+	98789	105836
ORF57	ORF55-ORF56-ORF57-ORF58-CX-Short-2	Multicistronic-Short		+	-		+	99014	105836			72	GCGGGG
ORF57	ORF55-ORF56-ORF57-ORF58-CX-Short-3	Multicistronic-Short		+	-		+	99095	105836
ORF57	ORF55-ORF56-ORF57-ORF58-CX-Short-4	Multicistronic-Short		-	-		+	99177	105836
ORF57	ORF55-ORF56-ORF57-ORF58-CX-Short-5	Multicistronic-Short		-	-		+	98304	105836			44	GGCGGG
ORF57	ORF55-ORF56-ORF57-ORF58-CX-Short-6	Multicistronic-Short		-	-		+	98413	105836
ORF57	ORF56-ORF57-ORF58-CX-Canonic	Multicistronic	*	-	-		+	99648	105836							64	ATAAAG
ORF57	ORF56-ORF57-ORF58-CX-Long	Multicistronic-Long		-	-		+	99583	105836			68	GCGGCG
ORF57	ORF56-ORF57-ORF58-CX-Short	Multicistronic-Short		-	+	*	+	100129	105836			109	GGCGGG
ORF57	ORF56-ORF57-ORF58-CX-Short-1	Multicistronic-Short		-	+	*	+	99859	105836
ORF57	ORF56-ORF57-ORF58-CX-Short-2	Multicistronic-Short		-	-		+	100060	105836			40	GGCGGG			44	TAAAGG
ORF57	ORF57	Monocistronic	*	-	+	***	+	102277	105147
ORF57	ORF57-ORF58-PC-Canonic	Multicistronic	*	-	-		+	101606	105836
ORF57	ORF57-ORF58-PC-Long-1	Multicistronic-Long		-	-		+	100852	105836			29	GCGCCG
ORF57	ORF57-ORF58-PC-Long-2	Multicistronic-Long		-	-		+	101126	105836
ORF57	ORF57-ORF58-PC-Long-3	Multicistronic-Long		-	-		+	101331	105836			70	GCGGCG
ORF57	ORF57-ORF58-PC-Short	Multicistronic-Short		-	-		+	101690	105836
ORF57	ORF57-ORF58-PC-Short-2	Multicistronic-Short		-	+	***	+	102277	105836
ORF57	ORF57-ORF58-PC-Short-3	Multicistronic-Short		-	-		+	102368	105836			68	GCGGGG
ORF57	ORF57.5	Putative mRNA	*	-	+	***	+	103733	105147		*	47	CGGCGG			31	GTATAA
ORF57	ORF57.6	Putative mRNA	*	-	+	***	+	104496	105147		*					24	GCTATA
ORF57	ORF57.7	Putative mRNA	*	+	-		+	104814	105147
ORF58	ORF58	Monocistronic	*	+	+	***	+	105006	105836
ORF58	ORF58-L1	Monocistronic-Long		-	-		+	102672	105836
ORF58	ORF58-L2	Monocistronic-Long		-	-		+	103143	105836			98	GGGGCG
ORF58	ORF58-L3	Monocistronic-Long		-	-		+	103399	105836							100	ATAAAA
ORF58	ORF58-L4	Monocistronic-Long		-	+	***	+	103733	105836			47	CGGCGG			31	GTATAA
ORF58	ORF58.5	Putative mRNA	*	-	-		+	105456	105836
ORF11	ORF6-ORF7-ORF8-ORF9-ORF10-ORF11	Multicistronic		-	-		+	5397	13517
ORF64	ORF64.1-L1	Putative mRNA		-	-		+	143946	149339					100	GCCAAT	33	GTATAA
ORF64	ORF64_2	Monocistronic	*	-	+	***	+	144404	149339			63	GCGGGG
ORF65	ORF65	Monocistronic	*	-	+	***	+	121002	122451							31	GTATAT
ORF65	ORF65-L1	Monocistronic-Long		-	+	*	+	120072	122451
ORF65	ORF65-ORF66-PC	Multicistronic		-	-		+	120997	123600							26	GTATAT
ORF65	ORF65-S	Monocistronic-Short		-	+	**	+	121300	122451
ORF66	ORF66	Monocistronic	*	-	+	***	+	122825	123602
ORF71	ORF67-ORF68-ORF69-ORF70-ORF71	Multicistronic		-	-		+	124305	131598
ORF67	ORF67.1	Putative mRNA	*	+	+	***	+	137825	138877			96	GGGCGG			31	TAAAAG
ORF69	ORF69	Monocistronic	*	-	+	***	+	126338	127862							30	ATAAAT
ORF69	ORF69-ORF70-ORF71-PC-Canonic	Multicistronic	*	-	+	***	+	126338	131601							30	ATAAAT
ORF69	ORF69-ORF70-PC-Canonic	Multicistronic	*	-	+	***	+	126338	128944							30	ATAAAT
ORF8	ORF7-ORF8-CX-Canonic	Multicistronic	*	-	-		+	6466	11067			68	GCGGCG			28	TAAAGG
ORF8	ORF7-ORF8-CX-Long	Multicistronic-Long		-	-		+	6149	11067					112	GCCAAT
ORF70	ORF70	Monocistronic	*	+	+	***	+	127634	128944					96	CCAATG	32	GTATAA
ORF70	ORF70-L1	Monocistronic-Long		-	+	***	+	126413	128944							39	CCTATA
ORF70	ORF70-L2	Monocistronic-Long		-	+	**	+	126875	128944
ORF70	ORF70-ORF71-ORF72-ORF73-PC-Canonic	Multicistronic	*	+	+	***	+	127634	134249					96	CCAATG	32	GTATAA
ORF71	ORF71	Monocistronic	*	-	+	***	+	129051	131601
ORF71	ORF71-ORF72-ORF73-PC-Canonic	Multicistronic	*	-	+	***	+	129051	134249
ORF71	ORF71.5	Putative mRNA	*	-	-		+	131126	131601
ORF72	ORF72-ORF73-ORF74-ORF75-PC-Canonic	Multicistronic	*	-	+	**	+	130634	136464					117	CAATGG
ORF72	ORF72-ORF73-PC-Canonic	Multicistronic	*	+	+	***	+	131515	134249							34	GTATAT
ORF72	ORF72-ORF73-PC-Long	Multicistronic-Long		-	-		+	130201	134249
ORF72	ORF72-ORF73-PC-Long-1	Multicistronic-Long		-	-		+	129474	134249
ORF72	ORF72-ORF73-PC-Long-2	Multicistronic-Long		-	+	***	+	130020	134249
ORF72	ORF72-ORF73-PC-Long-3	Multicistronic-Long		-	-		+	130853	134249
ORF72	ORF72-ORF73-PC-Long-4	Multicistronic-Long		-	-		+	131126	134249
ORF72	ORF72-ORF73-PC-Long-5	Multicistronic-Long		-	-		+	131035	134249					119	CAATGG
ORF73	ORF73	Monocistronic	*	-	+	***	+	132857	134249							88	TAAATA
ORF73	ORF73-L1	Monocistronic-Long		-	-		+	132176	134249
ORF74	ORF74-ORF75-ORF76-ORF67-PC-Canonic	Multicistronic	*	-	+	***	+	134347	138877
ORF74	ORF74-ORF75-PC-Canonic	Multicistronic	*	-	+	***	+	134347	136464
ORF75	ORF75	Monocistronic	*	+	+	***	+	135564	136464
ORF75	ORF75-ORF76-ORF67-PC-Canonic	Multicistronic	*	+	+	***	+	135564	138877
ORF76	ORF76-ORF67-PC-Long	Multicistronic-Long		-	+	***	+	136555	138877
ORF76	ORF76-ORF67-PC-Short	Multicistronic-Short		-	+	***	+	136601	138877
ORF76	ORF76-ORF67.1-PC-Canonic	Multicistronic	*	-	+	***	+	136583	138877
ORF8	ORF8	Monocistronic	*	+	+	***	+	10080	11067							28	TAAAAG
ORF8	ORF8-L1	Monocistronic-Long		-	+	***	+	7110	11067
ORF8	ORF8-L2	Monocistronic-Long		-	+	*	+	7689	11067			119	GGCGGG			31	ATAAAA
ORF8	ORF8-ORF9-ORF10-ORF11-CX-Long	Multicistronic-Long		-	+	***	+	7110	13520
ORF8	ORF8-ORF9-ORF10-ORF11-CX-Short	Multicistronic-Short		+	+	***	+	10080	13520							28	TAAAAG
ORF10	ORF9-ORF10-ORF11-CX-Canonic	Multicistronic	*	-	+	***	+	10875	13520
ORF58	ORF58	Spliced-transcipt		+	+	***	+	96454	105836	96,572-105,513						32	GTATAA
ORF53	ORF53	Spliced-transcipt		+	+	***	+	96454	98004	96,572-96,943						32	GTATAA
ORF54	ORF54	Spliced-transcipt		+	+	***	+	96454	99345	96,572-96,943						32	GTATAA
ORF58	ORF58	Spliced-transcipt		+	+	***	+	96454	105836	96,572-96,943;98,132-105,513						32	GTATAA
ORF54	ORF54	Spliced-transcipt		+	+	***	+	96454	99345	96,697-96,943						32	GTATAA
ORF58	ORF58	Spliced-transcipt		+	+	***	+	96454	105836	96,697-96,943;98,132-105,513						32	GTATAA
ORF58	ORF58	Spliced-transcipt		+	+	***	+	96454	105836	97,270-97,975;98,132-105,513						32	GTATAA
ORF58	ORF58	Spliced-transcipt		+	+	***	+	96454	105836	98,132-102,839						32	GTATAA
ORF58	ORF58	Spliced-transcipt		+	+	***	+	96454	105836	98,132-102,839;103,770-105,513						32	GTATAA
ORF58	ORF58	Spliced-transcipt		+	+	***	+	96454	105836	98,132-105,513						32	GTATAA
ORF58	ORF58	Spliced-transcipt		+	+	***	+	96454	105836	98,132-105,526						32	GTATAA
ORF58	ORF58	Spliced-transcipt		-	-		+	97088	105836	98,132-105,513
ORF58	ORF58	Spliced-transcipt		-	-		+	98035	105836	98,132-105,513
ORF58	ORF58	Spliced-transcipt		-	-		+	103143	105836	104,391-105,513		98	GGGGCG
ORF58	ORF58	Spliced-transcipt		+	+	***	+	96454	105836	103,770-105,513						32	GTATAA
ORF58	ORF58	Spliced-transcipt		+	+	***	+	96454	105836	104,391-105,513						32	GTATAA
ORF53	ORF53	Spliced-transcipt		+	+	***	+	96454	98004	96,697-96,943						32	GTATAA
ORF58	ORF58	Spliced-transcipt		-	-		+	97150	105836	98,132-105,513
ORF58	ORF58	Spliced-transcipt		+	-		+	103143	105836	103,376-105,513		98	GGGGCG
NOIR	NOIR	Spliced-transcipt		+	+	***	+	118878	119749	119,225-119,460						97	TAAAAG
NOIR	NOIR	Spliced-transcipt		+	-		+	119050	119857	119,225-119,460
ORF65	ORF65	Spliced-transcipt		+	+	*	+	120382	122451	121,109-121,286						29	ATAAAA
ORF8	ORF8	Spliced-transcipt		-	-		+	6149	11067	6,689-9,509				112	GCCAAT
ORF58	ORF58	Spliced-transcipt		+	+	***	+	96454	105836	96,572-96,943;98,132-102,839;103,770-105,513						32	GTATAA
ORF58	ORF58	Spliced-transcipt		+	+	***	+	96454	105836	98,132-102,839;104,391-105,513						32	GTATAA
ORF58	ORF58	Spliced-transcipt		-	-		+	102672	105836	103,770-105,513
ORF58	ORF58	Spliced-transcipt		+	+	***	+	105006	105836	105,163-105,513
NOIR	NOIR	Spliced-transcipt		+	+	***	+	118878	119749	119,137-119,460						97	TAAAAG
NOIR	NOIR	Spliced-transcipt		+	+	***	+	118878	119857	119,137-119,460						97	TAAAAG
NOIR	NOIR	Spliced-transcipt		+	+	***	+	118878	119857	119,225-119,460						97	TAAAAG
NOIR	NOIR	Spliced-transcipt		-	-		+	119050	119857	119,137-119,460
ORF65	ORF65	Spliced-transcipt		+	+	*	+	120072	122451	121,069-121,286
ORF65	ORF65	Spliced-transcipt		+	+	*	+	120072	122451	121,109-121,286
ORF65	ORF65	Spliced-transcipt		+	+	*	+	120382	122451	121,069-121,286						29	ATAAAA
ORF65	ORF65	Spliced-transcipt		+	+	***	+	121002	122451	121,069-121,286						31	GTATAT
ORF65	ORF65	Spliced-transcipt		+	+	***	+	121002	122451	121,109-121,286						31	GTATAT
ORF8	ORF8	Spliced-transcipt		-	-		+	6149	11067	6,689-9,509;9,555-10,681				112	GCCAAT
ORF8	ORF8	Spliced-transcipt		-	-		+	6466	11067	6,689-9,509		68	GCGGCG			28	TAAAGG
ORF8	ORF8	Spliced-transcipt		-	-		+	6466	11067	6,689-9,509;9,555-10,681		68	GCGGCG			28	TAAAGG
ORF38	ORF38	Spliced-transcipt		+	+	**	+	66315	71034	66,377-69,903		52	GCGCCG			27	TATAAC
ORF38	ORF38	Spliced-transcipt		-	-		+	66576	71034	66,755-69,903
ORF38	ORF38	Spliced-transcipt		-	-		+	66600	71034	66,755-69,903
ORF38	ORF38	Spliced-transcipt		-	-		+	66701	71034	66,755-69,903
ORF38	ORF38	Spliced-transcipt		-	-		+	68373	71034	68,514-69,903
ORF8	ORF8	Spliced-transcipt		+	+	***	+	7110	11067	7,875-9,509
ORF8	ORF8	Spliced-transcipt		+	+	*	+	7689	11067	7,875-9,509		119	GGCGGG			31	ATAAAA
ORF8	ORF8	Spliced-transcipt		+	+	*	+	7689	11067	7,875-9,509;9,555-10,681		119	GGCGGG			31	ATAAAA
ORF65	ORF65-ORF66-PC-Canonic	Spliced-transcipt	*	-	+	***	+	121002	123602	121,106-121,286						31	GTATAT
ORF15	as15	Antisense	*	-	-		+	20396	20968							15	ATAAAA
ORF17	as17-Canonic	Antisense	*	-	-		+	23857	24419					111	GCCAAT	33	GCTATA
ORF17	as17-Long-3	Antisense-long		-	+	*	+	23079	24419			18	GGCGGC			85	GCTATA
ORF17	as17-Long1	Antisense-long		-	-		+	23686	24419							33	GCTATA
ORF17	as17-Long2	Antisense-long		-	-		+	23099	24419			39	CGGCGG
ORF35	as35	Antisense-long		-	+	**	+	66315	67175			52	GCGCCG			27	TATAAC
ORF15	asORF15-ORF16	Antisense		-	-		+	20457	23721							43	ATATAA
ORF65	nct65-Canonic	Non-coding	*	-	+	***	+	122066	122451			71	GCGGGG
ORF65	nct65-Long	Non-coding-long		-	+	***	+	121788	122451
ORF65	nct65-Short	Non-coding-short		-	+	***	+	122258	122451			67	GCGCCG
CTO	CTO-L	Non-coding-Long		-	+	**	+	74257	73834							30	ATATAA
CTO	CTO-S	Non-coding		+	+	***	+	74183	73834					120	ACCAAT
NOIR	NOIR-2-canonic	Non-coding	*	-	+	***	+	144282	143303							96	TAAAAG
NOIR	NOIR-ORF64-CX-Canonic	Multicistronic	*	-	+	*	+	120390	113821							29	ATAAAA
NOIR	NOIR-ORF65.1	Multicistronic		-	-		+	144215	140709
ORF9	ORF10-ORF9-CX-Canonic	Multicistronic	*	-	+	*	+	12728	11064					140	CCAATC	87	GTATAT
ORF9	ORF10-ORF9-CX-Long	Multicistronic-Long		-	-		+	12785	11064							30	GTATAT
ORF9	ORF10-ORF9-CX-Long-2	Multicistronic-Long		-	-		+	12908	11064			100	GGGGCG
ORF9	ORF10-ORF9-CX-Long-3	Multicistronic-Long		-	-		+	13390	11064
ORF9	ORF11-ORF10-ORF9-CX-Long	Multicistronic-Long		-	-		+	14907	11064
ORF9	ORF12-ORF11-ORF10-ORF9-CX-Canonic	Multicistronic	*	-	-		+	15699	11064
ORF9	ORF12-ORF11-ORF10-ORF9-CX-Short	Multicistronic-Short		-	+	*	+	15032	11064
ORF12	ORF12-ORF11-ORF10-ORF9-ORF8-ORF7-ORF6	Multicistronic		-	+	***	+	14927	6010
ORF9	ORF13-ORF12-ORF11-ORF10-ORF9	Multicistronic		-	-		+	18207	11121
ORF9	ORF13-ORF12-ORF11-ORF10-ORF9-ORF8-ORF7-ORF6-ORF5-PC-Canonic	Multicistronic	*	-	+	**	+	19687	4391							30	TATATA
ORF9	ORF14-ORF13-ORF12-ORF11-ORF10-ORF9-CX-Canonic	Multicistronic	*	-	-		+	20338	11062							24	ATATAA
ORF15	ORF15	Monocistronic	*	+	+	***	+	21209	20383							27	ATAAAG
ORF15	ORF15-L1	Monocistronic-Long		-	-		+	22415	20383
ORF16	ORF16-ORF15-PC-Canonic	Multicistronic	*	+	+	**	+	22919	20383					105	GCCAAT	47	ATAAAG
ORF16	ORF16-ORF15-PC-Long	Multicistronic-Long		-	-		+	23631	20383
ORF16	ORF16-ORF15-PC-Short	Multicistronic-Short		+	+	**	+	22893	20383					131	GCCAAT	73	ATAAAG
ORF17	ORF17	Monocistronic	*	+	+	***	+	24276	23010							31	ATAAAA
ORF17	ORF17-AT	Monocistronic-AT		+	+	***	+	24276	22942							31	ATAAAA
ORF17	ORF17-ORF16-ORF15-PC-Canonic	Multicistronic	*	+	+	***	+	24276	20383							31	ATAAAA
ORF17	ORF17-ORF18-ORF19-ORF20	Multicistronic		-	-		+	29475	23010
ORF18	ORF18	Monocistronic	*	+	-		+	25769	24413							31	CTATAA
ORF18	ORF18-L1	Monocistronic-Long		-	-		+	26807	24413
ORF18	ORF18-L2	Monocistronic-Long		-	-		+	27011	24413			115	GGGGCG
ORF18	ORF18-L3	Monocistronic-Long		-	-		+	27731	24413
ORF18	ORF18-ORF17-ORF16-ORF15-PC-Canonic	Multicistronic	*	+	-		+	25769	20383							31	CTATAA
ORF18	ORF18-ORF17-PC-Canonic	Multicistronic	*	+	-		+	25769	23010							31	CTATAA
ORF18	ORF18.5	Putative mRNA	*	-	-		+	24630	24413
ORF2	ORF2	Monocistronic	*	+	+	***	+	2672	1918							33	ATATAA
ORF20	ORF20	Monocistronic	*	+	+	***	+	28983	27868					111	GCCAAT	29	ATATAA
ORF20	ORF20-L1	Monocistronic-Long		-	-		+	30118	27868
ORF20	ORF20-ORF19-ORF18-ORF17-ORF16-ORF15-CX-Canonic	Multicistronic	*	+	+	***	+	28983	20383					111	GCCAAT	29	ATATAA
ORF21	ORF21-ORF20-PC-Canonic	Multicistronic	*	-	+	***	+	31344	27868					100	CAATGG
ORF21	ORF21-ORF20-PC-Long	Multicistronic-Long		-	-		+	32808	27868					115	GACCAA	53	TGTATA
ORF21	ORF21-ORF20-PC-Long-2	Multicistronic-Long		-	-		+	32829	27868					94	GACCAA	32	TGTATA
ORF22	ORF22	Monocistronic	*	+	+	***	+	33053	31489							26	ATAAAG
ORF22	ORF22-L1	Monocistronic-Long		-	-		+	33642	31489
ORF22	ORF22-L2	Monocistronic-Long		-	+	*	+	35022	31489							31	CTATAA
ORF22	ORF22-L3	Monocistronic-Long		-	-		+	35409	31489
ORF22	ORF22-L4	Monocistronic-Long		-	-		+	35525	31489
ORF22	ORF22-ORF21-ORF20-PC-Canonic	Multicistronic	*	+	+	***	+	33053	27868							26	ATAAAG
ORF22	ORF23-ORF22-CX-Canonic	Multicistronic	*	-	-		+	36847	31489
ORF25	ORF25	Monocistronic	*	+	+	***	+	47374	46895			44	GGGGCG			29	ATAAAA
ORF26	ORF26-ORF25-PC-Canonic	Multicistronic	*	+	+	***	+	48286	46895			15	GGCGGC
ORF26	ORF26-ORF25-PC-Long	Multicistronic-Long		-	+	***	+	48504	46895			18	GCGGCG
ORF26	ORF26-ORF25-PC-Long-2	Multicistronic-Long		-	+	***	+	48298	46895
ORF27	ORF27-ORF26-ORF25-PC-Canonic	Multicistronic	*	-	-		+	49982	46895
ORF27	ORF27-ORF26-ORF25-PC-Long	Multicistronic-Long		-	+	*	+	50520	46895
ORF27	ORF27-ORF26-ORF25-PC-Long-2	Multicistronic-Long		-	-		+	50613	46895
ORF27	ORF28-ORF27-ORF26-ORF25-CX-Canonic	Multicistronic	*	-	-		+	50913	46895							87	CCTATA
ORF27	ORF29-ORF28-ORF27-ORF26-ORF25-CX-Canonic	Multicistronic	*	+	+	***	+	52259	46895
ORF2	ORF3-ORF2-CX-Canonic	Multicistronic	*	+	+	***	+	4226	1918			131	GGGCGG			28	TAAATA
ORF2	ORF3-ORF2-CX-Short	Multicistronic-Short		-	+	**	+	4171	1918							83	TAAATA
ORF30	ORF30	Monocistronic	*	-	+	***	+	55192	51486			115	GGCGGG			32	ATAAAA
ORF30	ORF30-L1	Monocistronic-Long		-	+	*	+	55708	51486							29	ATAAAA
ORF33	ORF30-ORF31-ORF32-ORF33	Multicistronic		-	-		+	62822	51567
ORF30	ORF30.5	Putative mRNA		-	+	**	+	51950	51486		*					29	TAAAAG
ORF30	ORF30.6	Putative mRNA	*	+	+	***	+	52259	51486		*
ORF30	ORF31-ORF30-CX-Canonic	Multicistronic	*	-	-		+	59824	51486
ORF35	ORF35	Monocistronic	*	-	-		+	68273	65089
ORF35	ORF35-L1	Monocistronic-Long		-	+	***	+	68860	65089
ORF35	ORF35-S	Monocistronic-Short		-	-		+	67484	65089
ORF35.5	ORF35.5	Putative mRNA	*	+	+	***	+	66263	65089			56	GGGGCG			28	ATAAAA
ORF35.5	ORF35.5-ORF34-CX-Canonic	Multicistronic	*	+	+	***	+	66263	64367			56	GGGGCG			28	ATAAAA
ORF36	ORF36	Monocistronic	*	+	+	***	+	69054	67167			51	GCGGCG			28	ATAAAA
ORF36	ORF36-L1	Monocistronic-Long		-	+	***	+	69363	67167							30	GTATAT
ORF36	ORF36-L2	Monocistronic-Long		-	+	*	+	69574	67167
ORF36	ORF36-ORF35-35.5-PC-Long	Multicistronic-Long		-	+	***	+	69363	65089							30	GTATAT
ORF36	ORF36-ORF35-ORF35.5-PC-Canonic	Multicistronic	*	+	+	***	+	69054	65089			51	GCGGCG			28	ATAAAA
ORF36	ORF36-ORF35-ORF35.5-PC-Long	Multicistronic-Long		-	+	**	+	69244	65089			18	GGCGGC
ORF36	ORF36-ORF35-ORF35.5-PC-Short	Multicistronic-Short		-	-		+	68991	65089			116	GGGCGG			31	GTATAA
ORF37	ORF37	Monocistronic	*	-	+	***	+	70113	69068							29	TAAATA
ORF37	ORF37-ORF36-ORF35-ORF35.5-PC-Canonic	Multicistronic	*	-	+	***	+	70113	65089							29	TAAATA
ORF37	ORF37-ORF36-PC-canonic	Multicistronic	*	-	+	***	+	70113	67167							29	TAAATA
ORF37	ORF38-ORF37-CX-Canonic	Multicistronic	*	-	+	**	+	73174	69068			62	GGGGCG			28	TAAATA
ORF37	ORF38-ORF37-CX-Short	Multicistronic-Short		-	-		+	71118	69068							32	GTATAT
ORF37	ORF38-ORF37-ORF36-CX-Canonic	Multicistronic	*	-	-		+	71118	67167							32	GTATAT
ORF37	ORF38-ORF37-ORF36-CX-Long	Multicistronic-Long		-	+	**	+	73174	67167			62	GGGGCG			28	TAAATA
ORF37	ORF39-ORF38-ORF37-CX-Canonic	Multicistronic	*	+	+	***	+	74183	69068					120	ACCAAT
ORF37	ORF39-ORF38-ORF37-ORF36-CX-Canonic	Multicistronic	*	+	+	***	+	74183	67167					120	ACCAAT
ORF37	ORF39-ORF38-ORF37-ORF36-ORF35-ORF35.5-PC-Canonic	Multicistronic	*	+	+	***	+	74183	65089					120	ACCAAT
ORF4	ORF4	Monocistronic	*	+	+	***	+	4312	3635			43	GCGGCG			99	ATAAAT
ORF4	ORF4-ORF3-ORF2-CX-Long-2	Multicistronic-Long		-	+	***	+	4338	1918			18	GGCGGC			73	ATAAAT
ORF4	ORF4-ORF3-ORF2-CX-Long-3	Multicistronic-Long		-	+	***	+	4379	1918							32	ATAAAT
ORF4	ORF4-ORF3-ORF2-CX-Long-4	Multicistronic-Long		+	+	***	+	5952	1918							31	CTATAA
ORF4	ORF4-ORF3-ORF2-Canonic	Multicistronic	*	+	+	***	+	4312	1918			43	GCGGCG			99	ATAAAT
ORF40	ORF40	Monocistronic	*	-	-		+	76361	74614							31	ATATAA
ORF40	ORF40-AT	Monocistronic-AT		-	-		+	76272	73834					113	ACCAAT	30	TAAAAG
ORF40	ORF40-AT2	Monocistronic-AT		-	-		+	76361	73834							31	ATATAA
ORF40	ORF40-AT3	Monocistronic-AT		-	-		+	76458	73834							29	ATATAA
ORF40	ORF40-AT4	Monocistronic-AT		-	-		+	76917	73834
ORF40	ORF40-AT5	Monocistronic-AT		-	-		+	77028	73834							29	ATATAA
ORF40	ORF40-AT6	Monocistronic-AT		-	+	***	+	77251	73834							31	GTATAA
ORF40	ORF40-AT7	Monocistronic-AT		-	-		+	77340	73834					109	GCCAAT
ORF40	ORF40-L1	Monocistronic-Long		-	-		+	77028	74614							29	ATATAA
ORF40	ORF40-L2	Monocistronic-Long		-	+	***	+	77251	74614							31	GTATAA
ORF44	ORF40-ORF41-ORF42-CX-ORF43-ORF44	Multicistronic		-	+	*	+	85925	73890
ORF44	ORF44	Monocistronic	*	-	-		+	89226	83090							28	ATAAAA
ORF44	ORF44-ORF46-ORF47-ORF48-ORF49-ORF50-PC-Canonic-ORF51	Multicistronic	*	+	+	***	+	94551	83094			117	GGGCGG			27	ATATAA
ORF44	ORF44-S	Monocistronic-Short		-	-		+	88988	83090
ORF44	ORF44.5	Putative mRNA		-	-		+	83510	83090
ORF44	ORF44.6	Putative mRNA	*	+	-		+	83961	83090			57	CGGGGC
ORF44	ORF44.7	Putative mRNA		-	+	***	+	84687	83090		*
ORF5	ORF5	Monocistronic	*	+	+	***	+	5952	4391							31	CTATAA
ORF5	ORF5-L1	Monocistronic-Long		-	-		+	6509	4391							31	CCTATA
ORF5	ORF5-L2	Monocistronic-Long		-	-		+	6901	4391
ORF5	ORF5-ORF4-PC-Canonic	Multicistronic	*	+	+	***	+	5952	3635							31	CTATAA
ORF52	ORF52	Monocistronic	*	+	+	***	+	94747	93031
ORF52	ORF52-L1	Monocistronic-Long		-	-		+	95145	93031
ORF52	ORF52-L2	Monocistronic-Long		-	+	*	+	95921	93031							31	GTATAA
ORF52	ORF52-L3	Monocistronic-Long		-	-		+	96281	93031
ORF45	ORF52-ORF51-ORF50-ORF49-ORF48-ORF44_47-ORF46-ORF45-CX-Canonic	Multicistronic	*	+	+	***	+	94551	83090			117	GGGCGG			27	ATATAA
ORF52	ORF53-ORF52-CX-Canonic	Multicistronic	*	-	-		+	98109	93031
ORF55	ORF55	Monocistronic	*	+	+	***	+	100462	99349
ORF55	ORF55-L1	Monocistronic-Long		-	-		+	101555	99349
ORF56	ORF55-ORF56-PC-Canonic	Multicistronic	*	-	-		+	102618	99349							30	CTATAT
ORF55	ORF55-ORF56-PC-Long	Multicistronic-Long		-	-		+	103717	99349
ORF56	ORF56-ORF55-PC-Short	Multicistronic-Long		-	-		+	102450	99349
ORF59	ORF59	Monocistronic	*	+	+	***	+	106504	105829							29	ATAAAG
ORF59	ORF59-L1	Monocistronic-Long		+	+	**	+	106801	105829
ORF59	ORF59-L2	Monocistronic-Long		-	-		+	107059	105829
ORF6	ORF6-ORF4-ORF3-ORF2-CX-Canonic	Multicistronic	*	-	+	***	+	7400	1918							32	CTATAA
ORF6	ORF6-ORF5-ORF4-PC-Canonic	Multicistronic	*	-	+	***	+	7400	3635							32	CTATAA
ORF6	ORF6-ORF5-PC-Long	Multicistronic-Long		-	+	**	+	7535	4391
ORF6	ORF6-ORF5-PC-canonic	Multicistronic	*	-	+	***	+	7400	4391							32	CTATAA
ORF60	ORF60-ORF59-PC-Canonic	Multicistronic	*	+	+	***	+	107137	105829					125	GCCAAT
ORF60	ORF60-ORF59-PC-Long	Multicistronic-Long		-	+	*	+	107726	105829
ORF60	ORF60-ORF59-PC-Long-1	Multicistronic-Long		-	+	**	+	107626	105829			44	GCGCCG
ORF60	ORF60-ORF59-PC-Long-2	Multicistronic-Long		-	+	*	+	108039	105829					128	GCCAAT
ORF60	ORF60-ORF59-PC-Long-3	Multicistronic-Long		-	-		+	107656	105829
ORF61	ORF61-ORF60-ORF59-PC-Canonic	Multicistronic	*	-	+	***	+	108317	105829
ORF62	ORF62-ORF61-ORF60-ORF59-PC-Canonic	Multicistronic	*	+	+	***	+	108732	105829
ORF62	ORF62-ORF61-ORF60-ORF59-PC-Long	Multicistronic-Long		-	+	***	+	110093	105829							29	ATATAA
ORF63	ORF63	Monocistronic	*	-	+	***	+	112033	110319
ORF63	ORF63-L1	Monocistronic-Long		-	+	***	+	112623	110319							31	TATATA
ORF64	ORF64	Monocistronic	*	-	+	***	+	118756	113821			62	GCGGGG
ORF64	ORF64-L1	Monocistronic-Long		-	-		+	119214	113821					99	GCCAAT	32	GTATAA
ORF65	ORF65.1	Putative mRNA	*	-	+	***	+	142158	140709							30	GTATAT
ORF65	ORF65.1-L1	Putative mRNA		-	+	*	+	143088	140709
ORF65	ORF65.1-S	Putative mRNA		-	+	**	+	141860	140709
ORF66	ORF66.1	Putative mRNA	*	-	+	***	+	140335	139558
ORF67	ORF67	Monocistronic	*	+	+	***	+	125335	124283			95	GGGCGG			30	TAAAAG
ORF74	ORF67-ORF68-ORF69-ORF70-ORF71-ORF72-ORF73-ORF74	Multicistronic		-	-		+	137215	124289
ORF68	ORF68-ORF67-PC-Canonic	Multicistronic	*	-	+	***	+	126358	124283							24	GCTATA
ORF68	ORF68-ORF67-PC-Long	Multicistronic-Long		-	+	**	+	126611	124283							34	GTATAA
ORF68	ORF69-ORF68-ORF67-CX-Canonic	Multicistronic	*	-	-		+	127577	124283
ORF68	ORF69-ORF68-ORF67-CX-Long	Multicistronic-Long		-	-		+	128030	124283							94	GTATAT
ORF68	ORF69-ORF68-ORF67-CX-Long-2	Multicistronic-Long		-	+	**	+	128110	124283							14	GTATAT
ORF7	ORF7-ORF6-ORF5-ORF4-PC-Canonic	Multicistronic	*	-	+	***	+	10331	3635
ORF7	ORF7-ORF6-ORF5-PC-Canonic	Multicistronic	*	-	+	***	+	10331	4391
ORF68	ORF70-ORF69-ORF68-ORF67-CX	Multicistronic		-	-		+	129214	124283
ORF9	ORF9	Monocistronic	*	+	-		+	12260	11064							30	ATAAAA
ORF9	ORF9-ORF8-ORF7-ORF6-ORF5-CX-Canonic	Multicistronic	*	+	-		+	12260	4391							30	ATAAAA
ORF65	ORF65	Spliced-transcipt		-	-		+	143601	140709	141,874-142,051
ORF9	ORF9	Spliced-transcipt		-	-		+	14907	11064	11,597-13,133
ORF65	ORF65	Spliced-transcipt		+	+	***	+	142158	140709	141,874-142,051
ORF65	ORF65	Spliced-transcipt		+	-		+	143622	140709	141,874-142,091
ORF65	ORF65	Spliced-transcipt		+	+	***	+	142158	140709	141,874-142,091
ORF65	ORF65	Spliced-transcipt		+	+	*	+	142778	140709	141,874-142,091
NOIR	NOIR	Spliced-transcipt		-	-		+	143303	144110	143,700-144,023		137	GGGCGG
NOIR	NOIR	Spliced-transcipt		+	+	***	+	143303	144282	143,700-143,935		137	GGGCGG
NOIR	NOIR	Spliced-transcipt		+	+	***	+	143303	144282	143,700-144,023		137	GGGCGG
NOIR	NOIR	Spliced-transcipt		+	+	***	+	143411	144282	143,700-144,023		137	GGGCGG
ORF9	ORF9	Spliced-transcipt		-	-		+	13390	11064	11,597-13,133;13,410-14,814
ORF9	ORF9	Spliced-transcipt		-	-		+	14907	11064	13,410-14,814
ORF9	ORF9	Spliced-transcipt		+	+	*	+	15032	11064	11,597-13,133;13,410-14,814
ORF65	ORF65	Spliced-transcipt		+	+	*	+	142778	140709	141,874-142,051
ORF65	ORF65	Spliced-transcipt		-	+	*	+	143088	140709	141,874-142,091
ORF44	ORF44	Spliced-transcipt		+	+	***	+	84687	83090	84,321-84,434
ORF44	ORF44	Spliced-transcipt		+	+	**	+	85121	83090	84,321-84,928
ORF44	ORF44	Spliced-transcipt		+	+	*	+	87726	83090	84,321-84,928
ORF44	ORF44	Spliced-transcipt		+	+	***	+	87781	83090	84,321-84,928
ORF44	ORF44	Spliced-transcipt		+	+	***	+	88377	83090	84,321-87,885
ORF44	ORF44	Spliced-transcipt		-	-		+	88988	83090	84,321-87,885
ORF44	ORF44	Spliced-transcipt		-	-		+	89226	83090	84,321-87,885
ORF44	ORF44	Spliced-transcipt		+	+	*	+	90427	83090	84,321-89,991
ORF44	ORF44	Spliced-transcipt		-	-		+	92062	83090	84,321-91,888
ORF44	ORF44	Spliced-transcipt		-	-		+	92179	83090	84,321-91,888
NOIR	NOIR	Spliced-transcipt		-	-		+	143303	144110	143,700-143,935		137	GGGCGG
NOIR	NOIR	Spliced-transcipt		+	+	***	+	143303	144282	143,700-143,935		137	GGGCGG
ORF9	ORF9	Spliced-transcipt		+	+	*	+	15032	11064	13,410-14,814
ORF65	TR_5240-ORF65.1-ORF64.1-PC-Canonic	Multicistronic	*	+	+	***	+	141873	139558	141,874-142,091
ORF40	TR_5972-ORF40-CTO-ORF39-ORF38-ORF37-CX-Canonic	Multicistronic	*	-	-		+	76361	69068							31	ATATAA
ORF18	as18-Long	Antisense-long		-	-		+	35409	34959
ORF18	as18-canonic	Antisense	*	-	-		+	35525	34959
ORF23	as23	Antisense	*	-	-		+	55141	52040			40	GCGGCG			83	ATAAAA
ORF24	as24-AT	Antisense		-	+	**	+	43519	42724			25	CGGCGG			35	CTATAA
ORF24	as24-Canonic	Antisense	*	-	+	**	+	43519	41728			25	CGGCGG			35	CTATAA
ORF27	as27	Antisense	*	-	-		+	61815	61214							29	TAAAAG
ORF32	as32-Canonic	Antisense	*	-	-		+	59824	58078
ORF32	as32-Long1	Antisense-long		-	+	**	+	61090	58078			14	GGCGGC	116	GACCAA	30	ATATAA
ORF32	as32-Long2	Antisense-long		-	+	***	+	61257	58078			54	GCGGCG
ORF32	as32-Long3	Antisense-long		-	-		+	61815	58078							29	TAAAAG
ORF32	as32-Long4	Antisense-long		-	-		+	63941	58078
ORF34	as34	Antisense	*	-	+	**	+	65066	64367							32	GTATAT
ORF43	as43	Antisense	*	-	-		+	82583	81889
ORF49	as49-48	Antisense		-	+	*	+	90427	89245
ORF54	as54	Antisense	*	-	-		+	99332	99190
ORF70	as70-Canonic	Antisense	*	-	+	**	+	128110	127858							14	GTATAT
ORF70	as70-Short	Antisense-short		-	-		+	128030	127858							94	GTATAT
ORF72	as72-AT	Antisense		-	-		+	132362	132040							30	ATAAAA
ORF72	as72-Canonic	Antisense	*	-	-		+	132362	131771							30	ATAAAA
ORF74	as74	Antisense	*	-	-		+	135508	134210							33	GTATAA
ORF9	as9	Antisense	*	-	-		+	15699	14922
ORF65	ncss65.1	Non-coding		-	+	***	+	140902	140709			66	GCGCCG
ORF55	nct55	Non-coding	*	-	+	*	+	99510	99349							29	ATAAAG
ORF65	nct65.1-Canonic	Non-coding	*	+	+	***	+	141094	140709			70	GCGGGG
ORF65	nct65.1-Long	Non-coding		-	+	***	+	141372	140709

## Sheet: B
Gene	Transcript category	dRNA-Seq (NAGATA)	Cage-Seq	Cage-Seq	dcDNA-Seq	Start	Stop	GC box distance from TSS	GC box	CAAT box distance from TSS	CAAT box	TATA box distance from TSS	TATA box
NOIR_1	Non-coding-Long	-	+	***	+	118856	119857	64	GCGGGC			75	TAAAAG
ORF12	Monocistronic-Long	-	+	***	+	13509	14971					35	ATAAAT
ORF12	Monocistronic-Short	+	+	***	+	13560	14971					86	ATAAAT
ORF13	Multicistronic-Long	-	+	***	+	15195	20385					36	GTATAA
ORF13	Multicistronic-Short	-	+	***	+	15260	20385	44	GCGCCG			57	CTATAA
ORF14	Monocistronic-Long	-	+	***	+	15746	20385
ORF14	Monocistronic-Long	-	+	**	+	15828	20385
ORF14	Monocistronic-Long	-	+	***	+	17503	20385
ORF14	Monocistronic-Long	-	+	***	+	17967	20385
ORF14	Monocistronic-Long	-	+	***	+	17518	20385	40	GGCGGG
ORF14	Monocistronic-Long	-	+	***	+	17455	20385
ORF14	Monocistronic-Long	-	+	***	+	15673	20385
ORF14	Monocistronic-Short	-	+	***	+	17998	20385
ORF14	Monocistronic-Short	-	+	***	+	18016	20385
ORF14	Putative mRNA	-	+	***	+	19287	20385
ORF14	Putative mRNA	-	+	**	+	19152	20385
ORF14	Putative mRNA	-	+	***	+	19224	20385
ORF14	Putative mRNA	-	+	**	+	19331	20385
ORF14	Putative mRNA	-	+	**	+	19091	20385
ORF14	Putative mRNA	+	+	**	+	19579	20385
ORF14	Putative mRNA	-	+	***	+	19640	20385	64	GGGGCG	110	GACCAA
ORF14	Putative mRNA	+	+	**	+	19907	20385					56	CTATAT
ORF14	Putative mRNA	+	+	***	+	19675	20385	99	GGGGCG			46	GTATAT
ORF14	Putative mRNA	-	+	***	+	19745	20385					35	GTATAT
ORF14	Putative mRNA	-	+	**	+	19795	20385					85	GTATAT
ORF14	Putative mRNA	-	+	**	+	19886	20385			126	CCAATC	35	CTATAT
ORF19	Putative mRNA	-	+	**	+	26566	27784
ORF23	Monocistronic-Long	-	+	***	+	33224	36380
ORF23	Putative mRNA	+	+	**	+	35467	36380
ORF23	Putative mRNA	-	+	***	+	35897	36380
ORF23	Putative mRNA	-	+	**	+	35755	36380	12	CGGCGG
ORF24	Putative mRNA	-	+	***	+	45839	46890					70	GTATAA
ORF28	Multicistronic-Short	-	+	***	+	48532	51693
ORF3	Monocistronic-Long	-	+	***	+	2650	3632	54	GGGGCG
ORF3	Monocistronic-Short	+	+	***	+	2702	3632	68	CGGGGC
ORF31	Monocistronic-Long	-	+	***	+	55255	59182			134	GCCAAT
ORF31	Monocistronic-Short	-	+	***	+	55342	59182
ORF34	Monocistronic-Long	-	+	**	+	63531	65093
ORF34	Monocistronic-Long	-	+	***	+	62857	65093
ORF34	Monocistronic-Short	+	+	***	+	64500	65093
ORF38	Monocistronic-Short	+	+	***	+	69807	71034
ORF42	Monocistronic-Long	-	+	***	+	77645	81894					85	GTATAA
ORF42	Monocistronic-Long	-	+	***	+	77665	81894	13	CGGCGG
ORF42	Monocistronic-Long	-	+	***	+	77615	81894					55	GTATAA
ORF42	Multicistronic-Long	-	+	***	+	77615	83096					55	GTATAA
ORF43	Monocistronic-Long	+	+	***	+	81892	83096					19	ATAAAA
ORF43	Monocistronic-Long	-	+	***	+	79972	83096	129	GGGCGG
ORF43	Monocistronic-Short	+	+	***	+	81919	83096					46	ATAAAA
ORF46	Monocistronic-Short	+	+	***	+	86383	87824	125	GGGGCG			53	GCTATA
ORF46	Non-coding	-	+	**	+	87562	87824
ORF50	Multicistronic-Long	-	+	***	+	90650	93028	129	GGGCGG
ORF50	Multicistronic-Long	-	+	***	+	90663	93028
ORF50	Multicistronic-Long	-	+	***	+	90707	93028					16	ATAAAG
ORF50	Multicistronic-Short	-	+	***	+	90784	93028					93	ATAAAG
ORF50	Multicistronic-Short	-	+	***	+	90734	93028					43	ATAAAG
ORF51	Monocistronic-Long	-	+	**	+	91202	93028	43	GCGGCG			30	GTATAA
ORF51	Monocistronic-Long	+	+	***	+	92378	93028
ORF51	Monocistronic-Long	-	+	***	+	92455	93028
ORF65	Non-coding-intergenic	-	+	***	+	122289	122451
ORF65	Non-coding-intergenic	-	+	***	+	122298	122451
ORF65	Non-coding	-	+	**	+	121887	122451	32	GCGGGC
ORF65	Non-coding	-	+	***	+	121953	122451
ORF65	Non-coding	-	+	***	+	121973	122451
ORF65	Non-coding	-	+	***	+	122047	122451	52	GCGGGG
ORF65	Non-coding	-	+	***	+	122078	122451
ORF65	Non-coding	-	+	***	+	122127	122451
ORF65	Non-coding	-	+	***	+	122214	122451
ORF65	Non-coding	-	+	***	+	121769	122451
ORF65	Non-coding	-	+	***	+	122010	122451	60	GCGGCG
ORF65	Non-coding	-	+	***	+	121801	122451
ORF65	Non-coding	-	+	***	+	122245	122451	54	GCGCCG
ORF67	Monocistronic-Short	+	+	***	+	137847	138877	118	GGGCGG			53	TAAAAG
ORF67	Monocistronic-Short	+	+	***	+	137965	138877
ORF67	Monocistronic-Short	+	+	***	+	137911	138877
ORF67	Monocistronic-Short	-	+	***	+	137864	138877	135	GGGCGG			70	TAAAAG
ORF67	Monocistronic-Short	+	+	***	+	137925	138877
ORF70	Monocistronic-Short	+	+	***	+	127655	128944			117	CCAATG	53	GTATAA
ORF71	Non-coding	-	+	**	+	130283	131598
ORF73	Monocistronic-Short	-	+	***	+	132880	134249					31	ATATAA
ORF73	Putative mRNA	-	+	**	+	132988	134249					42	GCTATA
ORF73	Putative mRNA	-	+	**	+	133013	134249					67	GCTATA
ORF73	Putative mRNA	-	+	**	+	133322	134249
ORF73	Putative mRNA	+	+	**	+	133698	134249
ORF73	Putative mRNA	+	+	**	+	133839	134249
ORF75	Monocistronic-Long	-	+	**	+	134995	136464
ORF75	Monocistronic-Long	-	+	**	+	135013	136464
ORF75	Monocistronic-Short	+	+	***	+	135581	136464
ORF75	Monocistronic-Short	+	+	***	+	135613	136464
ORF75	Monocistronic-Short	+	+	***	+	135684	136464	31	GCGGCG
ORF75	Monocistronic-Short	+	+	**	+	135785	136464
ORF75	Monocistronic-Short	-	+	***	+	135916	136464
ORF75	Monocistronic-Short	+	+	**	+	135791	136464
ORF75	Monocistronic-Short	-	+	***	+	135935	136464
ORF75	Monocistronic-Short	-	+	**	+	135768	136464
ORF8	Monocistronic-Long	+	+	***	+	10068	11072					16	TAAAAG
ORF8	Monocistronic-Long	-	+	***	+	10054	11072
ORF8	Monocistronic-Short	+	+	***	+	10095	11072					43	TAAAAG
ORFF43	Monocistronic-Short	-	+	***	+	82060	83096
CTO	Non-coding-long	-	+	**	+	75173	73834	66	GCGCCG			24	ATAAAT
CTO	Non-coding-long	-	+	***	+	74215	73834	66	GCGCCG			24	ATAAAT
CTO	Non-coding-short	+	+	***	+	74017	73834	66	GCGCCG			24	ATAAAT
CTO	Non-coding-short	-	+	***	+	74049	73834	66	GCGCCG			24	ATAAAT
CTO	Non-coding-short	-	+	***	+	74145	73834	66	GCGCCG			24	ATAAAT
CTO	Non-coding-short	-	+	***	+	74113	73834	66	GCGCCG			24	ATAAAT
CTO	Non-coding-short	+	+	***	+	74171	73834	66	GCGCCG			24	ATAAAT
NOIR_2	Non-coding-long	-	+	***	+	144302	143303
NOIR_2	Non-coding-short	-	+	***	+	144260	143303
ORF15	Monocistronic-Long	-	+	***	+	22761	20383					73	GCTATA
ORF15	Monocistronic-Long	-	+	***	+	22773	20383					73	GCTATA
ORF20	Monocistronic-Long	-	+	***	+	29000	27868	71	GCGGCG			25	ATAAAA
ORF20	Monocistronic-Long	-	+	**	+	29209	27868	71	GCGGCG			25	ATAAAA
ORF20	Monocistronic-Short	+	+	***	+	28962	27868	71	GCGGCG			25	ATAAAA
ORF21	Monocistronic-Long	-	+	***	+	31361	27868	71	GCGGCG			25	ATAAAA
ORF21	Monocistronic-Long	-	+	***	+	31322	27868	71	GCGGCG			25	ATAAAA
ORF22	Monocistronic-Long	-	+	***	+	33072	31489					19	ATAAAG
ORF22	Monocistronic-Long	-	+	***	+	33114	31489					19	ATAAAG
ORF25	Monocistronic-Long	-	+	**	+	48182	46895					18	ATAAAA
ORF25	Monocistronic-Long	+	+	**	+	47555	46895					18	ATAAAA
ORF25	Monocistronic-Long	-	+	**	+	47822	46895					18	ATAAAA
ORF25	Monocistronic-Long	-	+	***	+	47635	46895					18	ATAAAA
ORF25	Monocistronic-Short	+	+	***	+	47360	46895					18	ATAAAA
ORF26	Multicistronic-Long	-	+	***	+	48319	46895					18	ATAAAA
ORF26	Multicistronic-Long	+	+	***	+	48267	46895					18	ATAAAA
ORF26	Multicistronic-Short	+	+	***	+	48247	46895					18	ATAAAA
ORF27	Multicistronic-Short	-	+	***	+	49214	46895					18	ATAAAA
ORF30	Monocistronic-Long	-	+	***	+	55203	51486					19	ATAAAT
ORF30	Putative mRNA	-	+	**	+	52403	51486					19	ATAAAT
ORF35	Monocistronic-Long	-	+	**	+	66521	65089					23	ATAAAT
ORF35	Monocistronic-Short	+	+	***	+	66250	65089					23	ATAAAT
ORF37	Monocistronic-Short	-	+	***	+	70102	69068	37	GCGGCG			14	ATAAAA
ORF37	Multicistronic-Short	-	+	***	+	70102	67167					19	ATAAAG
ORF49	Antisense-Long	-	+	***	+	90532	89245
ORF49	Antisense-Long	-	+	***	+	90504	89245
ORF5	Monocistronic-Short	+	+	***	+	5941	4391					20	ATAAAT
ORF52	Monocistronic-Long	-	+	***	+	94806	93031					20	ATAAAA
ORF52	Non-coding	-	+	**	+	93242	93031					20	ATAAAA
ORF52	Putative mRNA	-	+	**	+	94227	93031					20	ATAAAA
ORF59	Monocistronic-Long	-	+	**	+	106781	105829			126	CCAATC	28	ATAAAA
ORF59	Monocistronic-Long	+	+	***	+	106674	105829			126	CCAATC	28	ATAAAA
ORF59	Monocistronic-Short	-	+	**	+	106443	105829			126	CCAATC	28	ATAAAA
ORF59	Monocistronic-Short	+	+	**	+	106475	105829			126	CCAATC	28	ATAAAA
ORF59	Non-coding	-	+	**	+	105968	105829			126	CCAATC	28	ATAAAA
ORF59	Putative mRNA	+	+	***	+	106204	105829			126	CCAATC	28	ATAAAA
ORF59	Putative mRNA	+	+	***	+	106278	105829			126	CCAATC	28	ATAAAA
ORF59	Putative mRNA	-	+	***	+	106346	105829			126	CCAATC	28	ATAAAA
ORF59	Putative mRNA	+	+	***	+	106232	105829			126	CCAATC	28	ATAAAA
ORF59	Putative mRNA	-	+	***	+	106142	105829			126	CCAATC	28	ATAAAA
ORF61	Multicistronic-Long	-	+	***	+	108333	105829			126	CCAATC	28	ATAAAA
ORF61	Multicistronic-Short	-	+	***	+	108180	105829			126	CCAATC	28	ATAAAA
ORF61	Multicistronic-Short	-	+	***	+	108304	105829			126	CCAATC	28	ATAAAA
ORF61	Multicistronic-Short	-	+	***	+	108171	105829			126	CCAATC	28	ATAAAA
ORF63	Monocistronic-Short	-	+	***	+	112011	110319					25	ATAAAG
ORF65	Non-coding	-	+	***	+	140946	140709					20	ATAAAA
ORF65	Non-coding	+	+	***	+	141063	140709					20	ATAAAA
ORF65	Non-coding	+	+	***	+	141082	140709					20	ATAAAA
ORF65	Non-coding	-	+	***	+	141113	140709					20	ATAAAA
ORF65	Non-coding	-	+	***	+	141150	140709					20	ATAAAA
ORF65	Non-coding	-	+	***	+	141207	140709					20	ATAAAA
ORF65	Non-coding	-	+	***	+	141245	140709					20	ATAAAA
ORF65	Non-coding	-	+	**	+	141273	140709					20	ATAAAA
ORF65	Non-coding	-	+	***	+	141391	140709					20	ATAAAA
ORF65	Non-coding	-	+	***	+	141359	140709					20	ATAAAA
ORF65	Non-coding	-	+	***	+	141543	140709					20	ATAAAA
ORF65	Non-coding-short	-	+	***	+	140871	140709					20	ATAAAA
ORF65	Non-coding-short	-	+	***	+	140862	140709					20	ATAAAA
ORF67	Monocistronic-Short	+	+	***	+	125219	124283					19	ATAAAA
ORF67	Monocistronic-Short	+	+	***	+	125249	124283					19	ATAAAA
ORF67	Monocistronic-Short	-	+	***	+	125296	124283					19	ATAAAA
ORF67	Monocistronic-Short	+	+	***	+	125313	124283					19	ATAAAA

## Sheet: C
Intron donor	Intron acceptor	dcDNA-Seq	dRNA-Seq (LoRTIA)	dRNA-Seq (Nagata)
6851	9509	+	+	-
7875	9509	+	+	+
9555	10681	+	+	+
13133	11597	+	+	+
14814	13410	+	+	+
14528	13410	+	+	-
14814	14704	+	+	-
66377	69903	+	+	+
68514	69903	+	+	-
91888	84321	+	+	-
87885	84321	+	+	+
84928	84321	+	+	-
84434	84321	+	+	-
96572	96943	+	+	-
96572	105513	+	+	-
98132	105526	+	+	+
98132	105513	+	+	+
103770	105513	+	+	+
104391	105513	+	+	+
105163	105513	+	+	-
119137	119460	+	+	-
121069	121286	+	+	+
121109	121286	+	+	-
142091	141874	+	+	+
142051	141874	+	+	-
144023	143700	+	+	-
