# Supplementary material for: Mapping the temporal transcriptomic signature of a viral pathogen through CAGE and nanopore sequencing
Source: PLoS One. 2025 Apr 15;20(4):e0320439. doi: 10.1371/journal.pone.0320439 (PMC11999163; doi:10.1371/journal.pone.0320439)
Supplement: S5 Table — This table consists of four sheets presenting EHV-1 gene-level abundances at multiple infection time points (1–48 hpi) along with their de novo clustering results. Each row includes the gene or its canonical TSS or TES, its preassigned kinetic class (IE/E/L/unknown), and the de novo cluster assignment. The columns labeled EHV-1_[Time]_[Rep] indicate viral read count–normalized abundances for each replicate (Rep) at the given time (Time). ● Sheet A: TSS-Only: Contains reads covering the canonical TSS, regardless of TES overlap. ● Sheet B: TES-Only: Contains reads covering the canonical TES, regardless of TSS overlap. ● Sheet C: Transcript Dynamics (TSS+TES): Contains only reads overlapping both the canonical TSS and TES. ● Sheet D: Non-Normalized: Contains all raw dcDNA-Seq counts, including TSS and TES. Empty fields represent cases where either the TSS or the TES did not overlap. (XLSX) [file pone.0320439.s018.xlsx]

## Sheet: A
TSS	Kinetic_class	cluster	1h /1	1h/2	1h/3	2h/1	2h/2	2h/3	4h/1	4h/2	4h/3	6h/1	6h/2	6h/3	8h/1	8h/2	8h/3	12h/1	12h/2	12h/3	18h/1	18h/2	18h/3	24h/1	24h/2	24h/3	48h/1	48h/2	48h/3
ORF1	unknown	cluster_1	0	0	0	0.00955849	0.0130564	0.0110193	0.00682594	0.00578927	0.00680904	0.0018359	0.00181242	0.00253097	0.00421456	0.0046657	0.00384691	0.00261197	0.00265746	0.00285235	0.00104609	0.00130811	0.000994218	0.000978812	0.000887656	0.000998678	0.00154149	0.00167989	0.000795764
ORF2	unknown	cluster_2	0	0	0	0	0	0	0	0.000385951	0.000309502	0.00197712	0.00158586	0.00173172	0.00568327	0.00520928	0.0060844	0.00429402	0.00416468	0.00477414	0.000936797	0.000887643	0.00107271	0.000825273	0.000554785	0.000704949	0.00120927	0.00144818	0.00281578
ORF3	L	cluster_2	0	0	0	0	0.000593472	0	0.00243784	0.00154381	0.00371402	0.00571953	0.00445552	0.00492873	0.00753512	0.00806305	0.00635918	0.0049094	0.00444233	0.0046123	0.00159256	0.00149498	0.00156982	0.0012475	0.00163662	0.00120429	0.00090363	0.000810983	0.00104061
ORF4	unknown	cluster_3	0	0	0	0.00182066	0.00296736	0.00482094	0.00341297	0.00308761	0.00371402	0.00303629	0.00271862	0.00213134	0.00191571	0.00194782	0.00176644	0.000779487	0.000912264	0.00115308	0.000171746	9.34361e-05	7.84909e-05	0.000115154	0.000138696	0.000234983	0.000172753	0.000173782	0.000153032
ORF5	E	cluster_1	0	0	0	0.0810196	0.0902077	0.100551	0.0667967	0.0617522	0.0730424	0.00988561	0.0117052	0.00925803	0.00836526	0.00729299	0.00639843	0.00381538	0.00410519	0.00370198	0.000562078	0.000373744	0.000654091	0.000575772	0.000527046	0.00041122	0.000531547	0.000502037	0.000183638
ORF6	L	cluster_4	0.1	0	0	0	0	0	0	0	0	0.00049428	0.000453104	0.000399627	0.00312899	0.00276318	0.00251227	0.00503248	0.00454149	0.00463253	0.00271671	0.00270965	0.00243322	0.010575	0.0106796	0.00945807	0.00435869	0.00434455	0.0087228
ORF7	E	cluster_5	0	0	0	0.000910332	0.000593472	0	0.000487567	0.000385951	0	0	0.000151035	0	0.000191571	0.000135894	0.000235525	0.000109402	0.000138823	0.000182065	0	2.3359e-05	0	0	0	2.93729e-05	0	5.79274e-05	0
ORF8	L	cluster_6	0	0	0	0	0	0	0	0.00115785	0.000619003	0.00338935	0.00264311	0.00259758	0.0050447	0.00443921	0.0033366	0.00376068	0.00358956	0.00354015	0.00173308	0.00149498	0.00180529	0.00216874	0.00252427	0.0023792	0.00208632	0.0016992	0.0024485
ORF9	L	cluster_3	0	0	0	0.00318616	0.0041543	0.00550964	0.0043881	0.00694712	0.00711854	0.00437791	0.00521069	0.00539496	0.0059387	0.00616054	0.0056526	0.00233846	0.00200301	0.00238707	0.000359106	0.000513899	0.000654091	0.000422232	0.000332871	0.000264356	0.000398661	0.00044411	0.000428488
ORF10	L	cluster_1	0	0	0	0.00955849	0.0130564	0.0130854	0.00536324	0.00385951	0.00371402	0.000423669	0.00105724	0.000466232	0.00108557	0.00181192	0.00302257	0.00194188	0.00178486	0.0017195	0.00120222	0.00107452	0.00112504	0.00262936	0.0029681	0.00305478	0.00389358	0.00407422	0.00391761
ORF11	L	cluster_2	0	0	0	0.000455166	0.00118694	0.00137741	0.000487567	0.00115785	0.000928505	0.00409547	0.00475759	0.00492873	0.00938697	0.0100109	0.0102453	0.00757607	0.00692131	0.00661501	0.00201411	0.00268629	0.00248554	0.00289805	0.00224688	0.00229109	0.00318928	0.00328255	0.00177517
ORF12	L	cluster_7	0	0	0	0	0	0	0	0	0.000619003	0.000706115	0.00083069	0.000666045	0.00332056	0.0023102	0.00251227	0.00854701	0.00763525	0.00728258	0.00754122	0.00845597	0.00879098	0.0200944	0.0193065	0.0178293	0.0157205	0.0153701	0.0149359
ORF13	L	cluster_7	0	0	0	0.000455166	0.000593472	0	0	0	0	7.06115e-05	0	0	0.00108557	0.000588875	0.000667321	0.00388376	0.00362922	0.00291303	0.00254497	0.00200888	0.00170064	0.00988408	0.00965326	0.00816566	0.00684367	0.00623685	0.011814
ORF14	L	cluster_2	0	0	0	0.000910332	0.00178042	0.000688705	0.00243784	0.00115785	0.000309502	0.000776726	0.00105724	0.000932463	0.0063857	0.00602464	0.00612365	0.00369231	0.00319292	0.00356037	0.000968024	0.000840925	0.000758745	0.00170812	0.00149792	0.0010868	0.00118269	0.00104269	0.00128547
ORF15	unknown	cluster_7	0	0	0	0	0	0	0	0	0	0.000211834	0.000151035	6.66045e-05	0.00121328	0.000815365	0.000863592	0.059665	0.0605267	0.0594138	0.0795029	0.0856576	0.0829649	0.096173	0.100166	0.101806	0.0422979	0.0427118	0.0460625
ORF16	L	cluster_7	0	0	0	0	0	0	0	0	0	0	0	0	0.000127714	4.52981e-05	0.000196271	0.0133333	0.0115025	0.0113082	0.00713527	0.00798879	0.00800607	0.0289037	0.0295978	0.0283155	0.0167039	0.0152928	0.0169559
ORF17	L	cluster_1	0	0	0	0.00182066	0.00296736	0.00275482	0.000487567	0.000771903	0.000619003	0.000353057	7.55173e-05	0.000266418	0.000127714	0.000407683	0.000628067	0.000328205	0.000277646	0.000445047	0.00014052	0.000116795	7.84909e-05	9.59619e-05	0.000166436	5.87458e-05	7.97321e-05	9.65456e-05	0
ORF18	L	cluster_2	0	0	0	0.0154756	0.00830861	0.00757576	0.0126767	0.00887688	0.0145466	0.00642565	0.00755173	0.00706008	0.0213921	0.0264994	0.0278312	0.0145915	0.0137038	0.0157992	0.00204534	0.00179865	0.00164831	0.00188085	0.00185853	0.00208548	0.00208632	0.00216262	0.00162213
ORF19	L	cluster_2	0	0	0	0	0	0	0.000487567	0.000385951	0.00123801	0.000917949	0.000755173	0.000999068	0.00127714	0.00181192	0.00109912	0.000929915	0.000575123	0.000788947	0.000156133	0.000116795	0.000261636	0.000172731	0.000194175	0.000264356	0.000212619	0.000251019	0.000214244
ORF20	E	cluster_3	0	0	0	0.0236686	0.0302671	0.0275482	0.01804	0.0212273	0.0179511	0.00988561	0.010799	0.00999068	0.0150702	0.0146766	0.0171541	0.00831453	0.00852769	0.00877956	0.00229515	0.00186872	0.00190994	0.00188085	0.00194175	0.00217359	0.00224579	0.00216262	0.00214244
ORF21	E	cluster_3	0	0	0	0.0100137	0.00593472	0.00688705	0.00536324	0.00617522	0.00557103	0.000847338	0.00105724	0.000333023	0.00363985	0.00493749	0.00443572	0.0034188	0.00287561	0.00325693	0.000327879	0.000420463	0.000156982	0.000748503	0.000554785	0.000646204	0.00050497	0.000482728	0.000306063
ORF22	L	cluster_6	0	0	0	0.0013655	0.00237389	0.00344353	0.0029254	0.00540332	0.00649954	0.00338935	0.00256759	0.00399627	0.00823755	0.00892372	0.0089107	0.00903932	0.00884499	0.0083952	0.00468399	0.00481196	0.00465713	0.00817596	0.00765603	0.00848876	0.00628555	0.00668096	0.00446852
ORF23	L	cluster_6	0	0	0	0.000910332	0.000593472	0	0	0	0.000309502	0.000282446	0.000377586	0.000199814	0.00185185	0.00181192	0.0023945	0.0016	0.00162621	0.00163858	0.000281039	0.00049054	0.000418618	0.00157378	0.00171983	0.00123366	0.00100994	0.00113924	0.000642733
ORF24	L	cluster_6	0	0	0	0	0	0	0	0	0	0	0	0	0.000127714	0.000181192	0.000353288	0.000300855	0.000237982	0.000303441	6.24532e-05	4.67181e-05	5.23273e-05	0.000191924	0.000166436	0.000117492	0.000252485	0.000173782	0.000214244
ORF25	L	cluster_6	0	0.142857	0.125	0.000455166	0.00118694	0.000688705	0.000975134	0.000771903	0.000309502	0.0416608	0.0439511	0.0470894	0.117816	0.106677	0.0895388	0.15055	0.168333	0.1587	0.126842	0.135739	0.136077	0.136381	0.139778	0.140814	0.124661	0.116453	0.0403085
ORF26	L	cluster_2	0	0	0	0	0	0.000688705	0	0	0	0.0018359	0.0017369	0.000799254	0.00261814	0.00280848	0.0042787	0.00207863	0.0018047	0.00190156	0.000608918	0.000747489	0.000340127	0.000441425	0.000499307	0.000558085	0.000677723	0.000791674	0.000612126
ORF27	L	cluster_6	0	0	0	0	0	0	0	0.000385951	0	7.06115e-05	0	0	6.3857e-05	0	7.85083e-05	0.000109402	0.000178486	0.000121376	4.68399e-05	4.67181e-05	7.84909e-05	0.000191924	0.000194175	0.000117492	5.31547e-05	0.000135164	6.12126e-05
ORF28	L	cluster_8	0	0	0	0	0	0	0	0	0.000309502	0	7.55173e-05	0	0.000191571	4.52981e-05	3.92542e-05	6.83761e-05	3.96637e-05	0.000121376	1.56133e-05	2.3359e-05	0	5.75772e-05	0	0	2.65774e-05	0	6.12126e-05
ORF29	L	cluster_2	0	0	0	0.000455166	0.00118694	0.000688705	0.00243784	0.00463142	0.00526153	0.0166643	0.0142728	0.0158519	0.0275862	0.0282207	0.0234347	0.0161778	0.0162819	0.015698	0.00538659	0.00506891	0.00562518	0.00689007	0.00679612	0.00731385	0.0029368	0.00252949	0.00477458
ORF30	E	cluster_1	0	0	0	0.0204825	0.0183976	0.0179063	0.011214	0.00926283	0.0102136	0.000706115	0.000302069	0.000466232	0.000383142	0.000317086	0.000510304	0.000218803	0.000138823	0.000222523	1.56133e-05	4.67181e-05	2.61636e-05	1.91924e-05	8.32178e-05	2.93729e-05	3.98661e-05	3.86182e-05	0.000153032
ORF31	E	cluster_3	0	0	0	0.0678198	0.0694362	0.0633609	0.0672843	0.087225	0.0708759	0.00790849	0.00709863	0.00872519	0.0244572	0.0216525	0.021158	0.0157265	0.0143384	0.0126838	0.00162378	0.00149498	0.00107271	0.00414556	0.0037448	0.00396534	0.00198001	0.00181506	0.00299942
ORF32	E	cluster_9	0	0	0	0	0.000593472	0	0	0.000385951	0	7.06115e-05	0	0	0.000319285	0.000181192	0.00047105	0.000150427	7.93273e-05	0.000141606	1.56133e-05	0	2.61636e-05	0	0.000110957	0	1.32887e-05	1.93091e-05	0
ORF33	L	cluster_6	0	0	0	0	0.000593472	0.000688705	0.000487567	0.00308761	0.000619003	0.000211834	0.00113276	0.000399627	0.00600255	0.00502808	0.00573111	0.00775385	0.00614787	0.00738373	0.0017643	0.00212567	0.00138667	0.00765776	0.00754508	0.00743134	0.00495668	0.00476935	0.00505004
ORF34	unknown	cluster_3	0	0	0	0.0928539	0.0931751	0.0977961	0.0658216	0.0578927	0.0653049	0.0498517	0.0447818	0.0511523	0.067433	0.06763	0.0717566	0.0454291	0.0423608	0.0450711	0.0175962	0.0189675	0.0184977	0.0142024	0.0140083	0.0147452	0.0133684	0.0136322	0.0128853
ORF35.5	L	cluster_6	0	0	0	0.000455166	0	0.000688705	0.000487567	0.00308761	0.00123801	0.00748482	0.0083069	0.00779273	0.0255428	0.0244157	0.0270461	0.0279111	0.0278637	0.0271883	0.0188765	0.019715	0.019675	0.0332796	0.0358669	0.0351593	0.016066	0.0164321	0.0209959
ORF35	L	cluster_7	0	0	0	0	0	0	0	0	0	0	0	0	0	0	0	0	1.98318e-05	6.06882e-05	1.56133e-05	2.3359e-05	2.61636e-05	7.67695e-05	0.000166436	0.000117492	0.000119598	7.72365e-05	0.000122425
ORF36	L	cluster_6	0	0	0	0.000455166	0	0	0.0014627	0.00154381	0.000619003	0.00134162	0.00120828	0.000865859	0.00338442	0.00394093	0.00341511	0.0031453	0.00343091	0.00311533	0.00109293	0.000864284	0.000994218	0.00213035	0.00183079	0.00193861	0.00118269	0.00104269	0.00214244
ORF37	L	cluster_10	0	0	0	0.000455166	0.000593472	0	0.0014627	0.000385951	0.000928505	0.0012004	0.00083069	0.00126549	0.000766284	0.00131364	0.00102061	0.000396581	0.000356973	0.0003439	0.000218586	0.000116795	7.84909e-05	0.000211116	0.000138696	8.81187e-05	0.000252485	9.65456e-05	0.000336669
ORF38	L	cluster_3	0	0	0	0.002731	0.00296736	0.00413223	0.00536324	0.00540332	0.00371402	0.00176529	0.00196345	0.00159851	0.00434227	0.00375974	0.00529931	0.00270769	0.0021815	0.00236684	0.000437172	0.000513899	0.000654091	0.000268693	0.000332871	0.000469966	0.000252485	0.000308946	0.000459095
ORF39	L	cluster_6	0	0	0	0	0	0	0.000487567	0.000385951	0	7.06115e-05	0.000226552	0.000266418	0.00204342	0.00172133	0.00157017	0.00259829	0.00206251	0.00192179	0.000187359	0.00023359	0.000156982	0.000537387	0.000665742	0.000646204	0.000345506	0.000231709	0.000734551
CTO	unknown	cluster_6	0	0	0	0.00455166	0.000593472	0.00550964	0.00780107	0.00849093	0.00464253	0.0109448	0.0120828	0.0118556	0.0299489	0.0304856	0.0286555	0.0332991	0.0356973	0.0361904	0.0188296	0.0149965	0.0170587	0.0192116	0.0178086	0.0203554	0.0194413	0.0208538	0.0262602
ORF40	L	cluster_6	0	0	0	0	0	0	0	0.000385951	0.000309502	0.000847338	0.00128379	0.00106567	0.0037037	0.00276318	0.00294406	0.00258462	0.00297477	0.0030951	0.00137397	0.00100444	0.00133434	0.00186166	0.00158114	0.00190924	0.000863764	0.00125509	0.00229547
ORF41	L	cluster_7	0	0	0	0	0	0	0	0	0	0	0	0	0	0.000181192	0.000274779	0.000382906	0.000237982	0.000202294	0.000327879	0.000210231	0.000392454	0.000594964	0.000721221	0.000822441	0.000358794	0.000270328	0.000306063
ORF42	L	cluster_6	0	0	0	0.002731	0.000593472	0.00482094	0.00341297	0.00192976	0.00216651	0.00275385	0.0034738	0.00319702	0.0395275	0.0412212	0.0382728	0.0403829	0.0366889	0.0337022	0.00943043	0.0090633	0.00803223	0.025641	0.0251872	0.024262	0.0158534	0.0137674	0.0157929
ORF43	L	cluster_6	0	0	0	0	0.00178042	0.000688705	0.00195027	0.00154381	0.00154751	0.00218896	0.00332276	0.00346343	0.0132184	0.0113245	0.0123651	0.0166291	0.0143979	0.0154553	0.00679178	0.00710114	0.00711651	0.0121296	0.0120666	0.0133647	0.0113087	0.0117013	0.00664157
ORF44	L	cluster_6	0	0	0	0	0	0	0	0	0	7.06115e-05	0	0	0.000255428	0.000452981	0.000157017	0.000369231	0.000277646	0.0003439	0.000109293	7.00771e-05	0.000104655	0.000268693	0.00038835	0.000234983	9.30208e-05	1.93091e-05	0.000183638
ORF45	L	cluster_11	0	0	0	0	0	0	0	0	0	0	0	0	0	0	0	2.73504e-05	0	0	0	0	0	0	0	0	1.32887e-05	0	0
ORF46	L	cluster_6	0	0	0	0.000455166	0	0.000688705	0	0.000385951	0	0.000917949	0.000453104	0.000599441	0.0037037	0.00317086	0.00341511	0.00470427	0.00410519	0.00438978	0.00156133	0.0019388	0.00167447	0.00253339	0.00291262	0.0028198	0.00353479	0.00363011	0.00202002
ORF48	L	cluster_6	0	0	0	0	0	0	0	0	0	0	7.55173e-05	0	0.000127714	0.000362384	0.000196271	0.000929915	0.000535459	0.000586653	0.000187359	0.000256949	0.000261636	0.000902042	0.000721221	0.000939932	0.000491681	0.000695128	0.000306063
ORF49	L	cluster_2	0	0	0	0.000455166	0	0	0.000487567	0	0	0	0.000226552	0.000133209	0.00063857	0.00022649	0.000353288	0.000464957	0.000277646	0.000404588	6.24532e-05	0.000163513	5.23273e-05	0.000191924	0.000249653	0.000146864	0.000225908	0.0002124	0.000214244
ORF50	L	cluster_3	0	0	0	0.0013655	0.00237389	0.00137741	0.00341297	0.00231571	0.00216651	0.00105917	0.00113276	0.000666045	0.00197957	0.00172133	0.0018842	0.00120342	0.000971759	0.00129468	0.000171746	0.000186872	0.000209309	0.000307078	0.000332871	0.000469966	0.000252485	0.000154473	0.000703945
ORF51	E	cluster_10	0	0	0	0.000455166	0.000593472	0	0.00195027	0.000771903	0.00154751	0.00148284	0.00211448	0.00206474	0.00197957	0.000951259	0.00047105	0.000574359	0.000614787	0.000525964	0.000515239	0.000747489	0.000470945	0.000249501	0.000221914	0.000234983	0.000624568	0.000482728	0.000275457
ORF52	L	cluster_7	0	0	0	0	0	0	0	0	0	0.000211834	0.000151035	0.000266418	0.00140485	0.00113245	0.00184495	0.00562051	0.00608837	0.00612951	0.00660442	0.00647045	0.00698569	0.017657	0.0179196	0.0183874	0.0204114	0.0218	0.0196186
ORF53	E	cluster_1	0	0	0	0.019117	0.0166172	0.011708	0.0043881	0.00270166	0.00433302	0.000282446	0.000226552	0.000199814	0.000383142	0.000452981	0.00047105	0.000505983	0.000317309	0.00032367	6.24532e-05	9.34361e-05	0.000156982	0.000134347	0.000194175	0.000293729	0.000225908	0.000115855	0.000153032
ORF54	E	cluster_7	0	0	0	0	0	0	0.000487567	0	0	7.06115e-05	0.000151035	0.000199814	0.00102171	0.00108715	0.0013739	0.00992821	0.0087855	0.0101552	0.0203597	0.0177529	0.0164308	0.0703209	0.0680999	0.066089	0.0678919	0.0595686	0.0314939
ORF55	L	cluster_10	0	0	0	0.000455166	0	0	0.0014627	0	0.00185701	0.000706115	0.00083069	0.00073265	0.00102171	0.000905961	0.000863592	0.000369231	0.000317309	0.000303441	7.80665e-05	0.000116795	0	0	2.77393e-05	8.81187e-05	1.32887e-05	1.93091e-05	0
ORF56	L	cluster_5	0	0	0	0.000455166	0	0	0.000975134	0.000385951	0	7.06115e-05	0	6.66045e-05	0.000127714	0.000135894	0.000157017	0.000259829	0.000138823	0.000262982	4.68399e-05	2.3359e-05	0	0.000153539	5.54785e-05	5.87458e-05	0.000106309	3.86182e-05	0.000153032
ORF57	L	cluster_7	0	0	0	0	0	0	0	0	0	0	0	6.66045e-05	0	0.000135894	3.92542e-05	0.000123077	7.93273e-05	6.06882e-05	3.12266e-05	0.000116795	2.61636e-05	0.000287886	0.000138696	0.000293729	0.000239196	0.000308946	0.000214244
ORF58	L	cluster_6	0	0	0	0	0	0	0	0	0	0.000776726	0.000679656	0.000599441	0.00229885	0.00298967	0.0028263	0.00471795	0.00424401	0.00485506	0.00234199	0.00277972	0.00319196	0.00299401	0.00244105	0.00308415	0.00385372	0.00393906	0.0053561
ORF59	L	cluster_6	0	0	0	0	0	0	0	0.000385951	0	0.000141223	0.000226552	0.000133209	0.000255428	0.00022649	0.000157017	0.000150427	9.91591e-05	0.000141606	0.000156133	9.34361e-05	0.000183145	0.000115154	8.32178e-05	8.81187e-05	0.000119598	0.000231709	0
ORF60	L	cluster_7	0	0	0	0	0.000593472	0	0	0	0	0.000211834	0.000226552	6.66045e-05	0.00166028	0.00172133	0.00102061	0.0188171	0.0194352	0.0182065	0.00922745	0.00901658	0.0089218	0.0233187	0.0220804	0.0231752	0.018551	0.0184788	0.0340954
ORF61	E	cluster_3	0	0	0	0.0154756	0.00830861	0.0151515	0.01804	0.0219992	0.0111421	0.00282446	0.00294517	0.0029306	0.0059387	0.00620583	0.00529931	0.00389744	0.00382754	0.00370198	0.000624532	0.000537258	0.000497109	0.00120912	0.000915395	0.000998678	0.000744166	0.000695128	0.000948796
ORF62	L	cluster_6	0	0	0	0	0	0	0	0.000385951	0.000309502	0.000776726	0.00105724	0.00106567	0.00683269	0.00634173	0.00529931	0.0121573	0.010967	0.0111869	0.00331002	0.00334034	0.00379373	0.0131468	0.0138141	0.0123954	0.00990007	0.0097318	0.00961038
ORF63	E	cluster_1	0	0	0	0.0842057	0.0908012	0.0764463	0.0390054	0.0382092	0.0349737	0.00282446	0.00370035	0.00279739	0.00261814	0.00312557	0.00255152	0.000902564	0.000852769	0.00119353	0.000124906	0.000140154	0.000209309	0.000115154	0.000277393	0.000117492	0.000146176	0.000135164	9.18189e-05
ORF64_1	IE	cluster_12	0.3	0.214286	0.375	0.0040965	0.0041543	0.00826446	0.0043881	0.000385951	0.00154751	7.06115e-05	0.000377586	0.000199814	0.000702427	0.000679471	0.00211973	0.000287179	0.000813105	0.000768717	6.24532e-05	9.34361e-05	0	5.75772e-05	2.77393e-05	2.93729e-05	0.000119598	9.65456e-05	0.000306063
NOIR_1	unknown	cluster_5	0	0	0	0.000455166	0	0	0.000487567	0.000385951	0	0.000211834	0	0.000133209	6.3857e-05	4.52981e-05	0	6.83761e-05	9.91591e-05	8.09176e-05	6.24532e-05	9.34361e-05	7.84909e-05	7.67695e-05	8.32178e-05	5.87458e-05	9.30208e-05	0.000135164	6.12126e-05
ORF65_1	E	cluster_1	0.2	0	0	0.151115	0.136499	0.135675	0.125305	0.10768	0.115444	0.028174	0.0259024	0.0218463	0.0207535	0.016715	0.0225319	0.00653675	0.00803189	0.0077074	0.000796278	0.000397103	0.000418618	0.000441425	0.000527046	0.000469966	0.000411949	0.000617892	0.00358094
ORF66_1	unknown	cluster_2	0	0	0	0	0	0.000688705	0	0	0.000309502	0.0018359	0.00105724	0.00166511	0.00249042	0.00199311	0.00200196	0.000929915	0.00118991	0.00133514	0.000281039	7.00771e-05	0.000313964	0.000211116	0.000249653	0.000293729	3.98661e-05	5.79274e-05	9.18189e-05
ORF67_1	L	cluster_1	0.2	0.0714286	0	0.105143	0.109199	0.114325	0.032667	0.039367	0.0420922	0.0204773	0.0167648	0.0150526	0.0303321	0.0378692	0.0611187	0.0212103	0.0186617	0.0224344	0.00412191	0.00352721	0.0031658	0.00299401	0.0028294	0.00328976	0.00636528	0.00766572	0.0126404
ORF68	L	cluster_6	0	0	0	0	0	0	0	0	0	7.06115e-05	0.000151035	0.000199814	0.00114943	0.000815365	0.00164868	0.00134017	0.00200301	0.0017195	0.000265426	0.000256949	0.000209309	0.00047981	0.000277393	0.000616831	0.000478393	0.000328255	0.00137728
ORF69	E	cluster_1	0	0.0714286	0	0.0573509	0.0439169	0.0365014	0.0248659	0.0351216	0.0300217	0.00388363	0.00490862	0.00386306	0.00530013	0.00502808	0.00537782	0.00207863	0.00212201	0.00204317	0.000249813	0.000116795	0.000156982	0.000172731	0.000305132	0.00041122	0.000186042	0.0002124	0.000336669
ORF70	L	cluster_4	0.1	0.142857	0	0.00637233	0.00890208	0.00550964	0.000975134	0.00270166	0.00123801	0.0012004	0.000755173	0.00113228	0.0059387	0.00584345	0.00698724	0.00955897	0.00848802	0.00987195	0.00171746	0.00172857	0.00164831	0.00155458	0.00180305	0.00170363	0.00139531	0.00167989	0.000979402
ORF71	unknown	cluster_7	0	0	0	0	0	0	0	0	0	0	0	6.66045e-05	0.000510856	0.00022649	0.000157017	0.00359658	0.00317309	0.00295349	0.00298214	0.00252278	0.00251171	0.00733149	0.00665742	0.00634454	0.00415936	0.00428662	0.00501944
ORF72	L	cluster_7	0	0	0	0	0	0	0	0	0	0	0.000151035	0	0.000383142	0.000407683	0.000431796	0.00294017	0.00269713	0.00295349	0.00156133	0.00149498	0.00107271	0.00404959	0.00463245	0.00428844	0.00350821	0.00434455	0.0033973
ORF73	L	cluster_2	0	0	0	0.000455166	0	0	0	0.000385951	0.000309502	0.00105917	0.00105724	0.000865859	0.00287356	0.00321616	0.00286555	0.0031453	0.00275662	0.00287258	0.000686985	0.0010278	0.000915727	0.00109397	0.000859917	0.00102805	0.00107638	0.00108131	0.00125486
ORF74	L	cluster_2	0	0	0	0.00182066	0.00118694	0.00206612	0	0.000771903	0.000928505	0.00049428	0.000151035	0.000466232	0.00197957	0.00217431	0.002316	0.00300855	0.0026178	0.00258936	0.000405946	0.000420463	0.000340127	0.000671733	0.000859917	0.000881187	0.000531547	0.000598583	0.000367276
ORF75	unknown	cluster_12	0	0	0.25	0.0341375	0.0451039	0.0371901	0.0273038	0.0266306	0.0297122	0.024361	0.0242411	0.0214466	0.0208812	0.0228755	0.0217861	0.0114325	0.0105704	0.0116117	0.00277917	0.00268629	0.00274718	0.00142024	0.00163662	0.0014099	0.00191357	0.00179575	0.00107122
ORF76	L	cluster_10	0	0	0	0	0	0	0.000487567	0	0.000309502	0.000282446	0	0.000399627	0.000383142	0.000362384	0.00047105	0.000164103	0.000356973	0.000283212	4.68399e-05	2.3359e-05	2.61636e-05	7.67695e-05	0	2.93729e-05	5.31547e-05	3.86182e-05	0.00024485
NOIR_2	unknown	cluster_1	0	0	0	0.00682749	0.00652819	0.00895317	0.000975134	0.00270166	0.00371402	0.00225957	0.00286966	0.00259758	0.00223499	0.00280848	0.00196271	0.00155897	0.00166587	0.00184088	0.000843118	0.000864284	0.000523273	0.000748503	0.000887656	0.000704949	0.00144847	0.00135164	0.000887583

## Sheet: B
TES	Kinetic_class	cluster	1h /1	1h/2	1h/3	2h/1	2h/2	2h/3	4h/1	4h/2	4h/3	6h/1	6h/2	6h/3	8h/1	8h/2	8h/3	12h/1	12h/2	12h/3	18h/1	18h/2	18h/3	24h/1	24h/2	24h/3	48h/1	48h/2	48h/3
ORF1	unknown	cluster_1	0	0	0	0.0100796	0.0115226	0.00837209	0.00967994	0.0112849	0.0116574	0.00540745	0.00611611	0.00657065	0.00529568	0.00489589	0.00473144	0.0036468	0.0038875	0.00403856	0.00245961	0.0024028	0.00267169	0.00226543	0.0023885	0.00236502	0.00278534	0.00265064	0.00244683
ORF2	unknown	cluster_2	0	0	0	0.000176835	0.000411523	0	0.000624512	0.00101175	0.00116574	0.00670589	0.00660151	0.00652087	0.0130447	0.0130137	0.0131609	0.0105718	0.0101182	0.0108356	0.00449481	0.00415237	0.00429304	0.00312396	0.00309643	0.00314092	0.0036499	0.00407935	0.00500915
ORF3	L	cluster_3	0	0	0	0.000176835	0.000411523	0.000232558	0.00187354	0.00249047	0.00205719	0.0110779	0.0112776	0.0111004	0.0110701	0.0115346	0.0111539	0.00777592	0.0072205	0.00728826	0.00378299	0.00368633	0.00382206	0.00342306	0.00339192	0.00317823	0.00405024	0.00409815	0.00388413
ORF4	unknown	cluster_4	0	0	0.0344828	0.00548187	0.00679012	0.00837209	0.00577674	0.00622617	0.00781732	0.00747839	0.00648825	0.00613924	0.00426347	0.00473537	0.00464604	0.00239983	0.00249826	0.00249061	0.00114292	0.00116511	0.00132126	0.00109671	0.000954169	0.000902736	0.0011925	0.00109973	0.00108225
ORF7, ORF6, ORF5	E/L	cluster_5	0.025641	0.025641	0	0.0737401	0.0771605	0.0695349	0.0577674	0.0579033	0.058287	0.0242267	0.0253867	0.0235116	0.01478	0.0145272	0.0145787	0.0120384	0.0119666	0.012329	0.0105469	0.0108145	0.0104492	0.013011	0.0130013	0.0124443	0.00955277	0.0101514	0.0117422
ORF8	L	cluster_6	0	0	0	0	0	0	0.000936768	0.000933925	0.00123431	0.00336938	0.00312278	0.00340147	0.00531063	0.00518254	0.00466312	0.00610545	0.00593858	0.00551209	0.00492257	0.00440068	0.00470984	0.00465825	0.00430915	0.00405858	0.00577936	0.00528248	0.00547542
ORF9	L	cluster_3	0	0	0	0.00282935	0.00390947	0.00325581	0.00515222	0.0057592	0.00644586	0.00982874	0.00988609	0.0105529	0.00834742	0.00768208	0.0086003	0.00533296	0.00466262	0.00482246	0.00343544	0.00343803	0.00329689	0.00307411	0.00300409	0.00315585	0.00444206	0.00422034	0.00472255
ORF10, ORF11	L	cluster_7	0	0	0	0.0244032	0.0325103	0.0309302	0.017018	0.0182115	0.0159089	0.0228625	0.0234451	0.0238269	0.0252068	0.0250413	0.0230765	0.0200025	0.019837	0.0200043	0.0173109	0.0175569	0.0178266	0.0149385	0.0153036	0.0144214	0.0128534	0.0135023	0.0132779
ORF12, ORF13, ORF14	L	cluster_6	0	0	0	0.00813439	0.00823045	0.00953488	0.0220921	0.0189898	0.0194062	0.040975	0.0412756	0.0398553	0.0376831	0.0404054	0.0392949	0.0329624	0.0325847	0.0332114	0.0407039	0.0433344	0.0429054	0.0417193	0.0417495	0.0400188	0.0321123	0.0327429	0.0323563
ORF18, ORF17, ORF16, ORF15	L	cluster_8	0	0	0	0	0	0.000697674	0	0.000155654	6.8573e-05	0.000788929	0.000776649	0.000696887	0.00276751	0.00272886	0.00315999	0.0680187	0.0687706	0.066408	0.126927	0.130599	0.129558	0.129799	0.12837	0.128696	0.0739946	0.0739312	0.0811945
ORF17	L	cluster_1	0	0	0	0.0091954	0.00679012	0.00767442	0.00718189	0.00614834	0.00651443	0.00437198	0.00362436	0.00428088	0.00406899	0.00373785	0.00366388	0.0029292	0.0027129	0.00289744	0.00204856	0.00201698	0.00192562	0.00117979	0.00120656	0.00116386	0.000779383	0.000888246	0.000996698
ORF18	L	cluster_3	0.025641	0	0	0.0153846	0.00843621	0.0116279	0.0236534	0.0223364	0.0220805	0.0406627	0.0401754	0.0426097	0.0452676	0.0439713	0.0469728	0.0268922	0.02602	0.0280764	0.0130634	0.0131103	0.0128166	0.00810901	0.008409	0.00840813	0.00702297	0.00734095	0.00659617
ORF19	L	cluster_8	0	0	0	0	0	0	0.000546448	0.000311308	0.000960022	0.00269551	0.00252411	0.00280414	0.00396428	0.00448312	0.00444961	0.00585841	0.00597435	0.00613226	0.00960118	0.00970288	0.009874	0.00985377	0.0103666	0.00983311	0.011827	0.012755	0.0140821
ORF22, ORF21, ORF20	E	cluster_1	0	0.025641	0	0.0305924	0.0323045	0.0311628	0.0335675	0.0323761	0.0318179	0.0323132	0.0332017	0.0328035	0.0297096	0.0294671	0.0295075	0.0183477	0.0181258	0.0191906	0.00998884	0.0101154	0.00981148	0.0064861	0.00699929	0.00732634	0.00635858	0.0065091	0.00546687
ORF22	L	cluster_6	0	0	0	0.00371353	0.00288066	0.00418605	0.00749415	0.00591486	0.00672015	0.0128365	0.0117954	0.012096	0.0128203	0.0138048	0.0158256	0.0144343	0.0134214	0.0142441	0.0169032	0.0164987	0.0163177	0.0139027	0.0131675	0.0144289	0.0144335	0.0146114	0.0154125
ORF23	L	cluster_6	0	0	0	0.000530504	0.000205761	0.000232558	0.00140515	0.00163437	0.00185147	0.00992735	0.0104686	0.0108515	0.0141966	0.0146074	0.0143481	0.0121089	0.0114419	0.0120958	0.0119472	0.0132211	0.0132251	0.00964883	0.0105574	0.0103553	0.00711666	0.00710126	0.00703677
ORF24	L	cluster_9	0.025641	0	0	0	0.000823045	0.000232558	0.000468384	0.000544789	0.000960022	0.00402682	0.00399651	0.00388266	0.00797343	0.00770501	0.00738754	0.00809747	0.0081566	0.00857326	0.0102462	0.0105547	0.0110827	0.00652487	0.00695004	0.00715474	0.00582195	0.00625062	0.00625823
ORF27, ORF26, ORF25	L	cluster_6	0	0.0769231	0.0344828	0.000530504	0.00123457	0.00162791	0.00374707	0.00342439	0.00308578	0.0401039	0.0410329	0.043572	0.0939758	0.0912218	0.0858578	0.122972	0.130833	0.116915	0.0848032	0.0819129	0.0812761	0.0945995	0.0893102	0.0935637	0.0972866	0.0881713	0.0691229
ORF28, ORF29	L	cluster_3	0	0	0	0.000353669	0.000823045	0.000232558	0.00163934	0.00217916	0.00226291	0.0129351	0.0119248	0.0128095	0.0125361	0.0138736	0.0124179	0.00913661	0.00943256	0.00845418	0.00417399	0.00349151	0.00344277	0.00368893	0.0033242	0.00325283	0.00224445	0.0017107	0.00252383
ORF30	E	cluster_5	0	0	0	0.0236958	0.0244856	0.0246512	0.0252927	0.0269282	0.0242063	0.00585122	0.00613229	0.00589036	0.00246832	0.00287791	0.00294648	0.00321154	0.00296929	0.00298179	0.00397348	0.00399957	0.0039346	0.00347291	0.00338576	0.00350649	0.00382452	0.00398066	0.00435895
ORF31	E	cluster_1	0	0	0.0344828	0.0419098	0.0438272	0.0397674	0.0479313	0.0589929	0.0555441	0.0361757	0.0365187	0.0381629	0.024025	0.022794	0.0229313	0.013301	0.0129385	0.0121405	0.00614569	0.00634125	0.00584354	0.00480226	0.00437071	0.0042451	0.00447187	0.00422974	0.00417501
ORF32, ORF33, ORF34	E/L	cluster_7	0	0	0	0.0682582	0.0627572	0.0713953	0.0458236	0.049965	0.0547213	0.0670918	0.0651738	0.0696058	0.0588508	0.0598629	0.0595701	0.0485848	0.0467693	0.0485173	0.0298028	0.0289406	0.0288259	0.0225158	0.0213857	0.0215463	0.0204897	0.019814	0.0190955
ORF37, ORF36, ORF35, ORF35.5	L	cluster_6	0	0	0	0.000176835	0.000205761	0.000465116	0.00163934	0.00186785	0.00102859	0.0144144	0.0147078	0.0149997	0.0302033	0.0322533	0.0311472	0.033978	0.0333478	0.0331916	0.0385852	0.0382729	0.0389208	0.0397917	0.039441	0.041026	0.0286668	0.0275591	0.0270306
ORF36	L	cluster_6	0	0	0	0.000530504	0.000205761	0	0.000702576	0.0017122	0.00068573	0.004109	0.00407741	0.00399881	0.00544527	0.00623739	0.00681533	0.00628191	0.00615918	0.0062166	0.00444802	0.0045	0.00441808	0.00432037	0.00391517	0.00399144	0.00460816	0.00466211	0.00549681
ORF37	L	cluster_3	0	0	0	0.000176835	0.000205761	0	0.000624512	0.00101175	0.000960022	0.00174222	0.00160184	0.00175881	0.00137628	0.00135296	0.00151167	0.000831314	0.000816852	0.00075909	0.000701792	0.000565365	0.000621033	0.000620361	0.000689464	0.000619232	0.000856044	0.000907044	0.00121914
ORF38	L	cluster_3	0	0	0	0.00583554	0.00473251	0.00581395	0.0105386	0.0123745	0.0100802	0.0136255	0.0130574	0.0133902	0.011085	0.0108581	0.0106244	0.00834059	0.0079181	0.008092	0.00610225	0.00616553	0.00647708	0.00557771	0.00554649	0.00556563	0.00486795	0.00500049	0.00456
ORF39	L	cluster_10	0	0.025641	0	0	0	0.00116279	0.000234192	0.000622617	0.000342865	0.0018244	0.0020387	0.00207407	0.00595389	0.0060654	0.00561112	0.00731713	0.00689256	0.00693104	0.00414391	0.00412945	0.00410965	0.00410435	0.00410601	0.00417049	0.00449317	0.0049065	0.00403384
CTO	unknown	cluster_6	0	0	0	0.0086649	0.00596708	0.00976744	0.0110851	0.0110514	0.0100117	0.0213504	0.0214711	0.0209896	0.0535701	0.0492456	0.0467593	0.0605683	0.071084	0.0679113	0.0390898	0.0358968	0.037412	0.0400244	0.0382529	0.0389743	0.0432324	0.0468937	0.0450396
ORF40	L	cluster_2	0	0	0	0	0	0	0.000234192	0.000389135	0.000548584	0.00210381	0.00236231	0.00219022	0.00457762	0.00408182	0.00453501	0.00414088	0.00386365	0.00399391	0.00220563	0.00220416	0.00223822	0.00182785	0.00158823	0.00171594	0.00140119	0.00142871	0.00159129
ORF41, ORF42, OF43	L	cluster_6	0	0	0	0.00159151	0.00349794	0.00255814	0.00273224	0.00256829	0.0025372	0.00903981	0.0093036	0.00919227	0.0228432	0.020948	0.0221797	0.0289783	0.0271887	0.027744	0.0260833	0.0263124	0.0262126	0.0279661	0.0291483	0.0283578	0.0268057	0.0263795	0.0260382
ORF44	L	cluster_6	0	0	0	0.00123784	0.00226337	0.00186047	0.00273224	0.00163437	0.00219434	0.00333651	0.00328458	0.00330192	0.00426347	0.00437993	0.00411653	0.00544275	0.00519327	0.00579985	0.00586163	0.00582555	0.00574768	0.00501828	0.00533719	0.00529704	0.00504257	0.00469031	0.00427339
ORF45, ORF46	L	cluster_10	0	0.025641	0	0.000884173	0.000411523	0.000697674	0.00257611	0.00194568	0.00192004	0.00756057	0.00747524	0.00695228	0.0136431	0.0142176	0.0152961	0.015795	0.0143217	0.016055	0.0122747	0.0128124	0.012379	0.010236	0.0106805	0.010997	0.0101959	0.0103723	0.0119561
ORF48, ORF49, ORF50, ORF51	E/L	cluster_3	0	0	0	0.0152078	0.0166667	0.0123256	0.0204528	0.0191455	0.0157718	0.0256073	0.026762	0.0280082	0.0209882	0.0189759	0.0187891	0.0153009	0.0142681	0.0148494	0.0129932	0.01248	0.0123998	0.00932757	0.0100526	0.0093407	0.0104471	0.00997279	0.00937666
ORF52	L	cluster_8	0	0	0	0.000176835	0.000411523	0.000697674	0.00140515	0.00132306	0.000891449	0.00884258	0.00870494	0.00884383	0.0136281	0.0140685	0.0141431	0.0198339	0.0200159	0.0207038	0.0379636	0.038418	0.0391167	0.0396588	0.0420265	0.0419586	0.0467162	0.0487971	0.0399492
ORF53, ORF54	E	cluster_8	0.025641	0	0	0.0221043	0.0240741	0.024186	0.00850898	0.0109736	0.00822876	0.00392821	0.0037538	0.00371673	0.00608853	0.00623739	0.00654203	0.0189947	0.0170645	0.0184712	0.057684	0.0586069	0.0587147	0.0896422	0.0916864	0.0945261	0.12962	0.129322	0.127813
ORF57, ORF58	L	cluster_8	0	0	0	0.00159151	0.00123457	0.00162791	0.000858704	0.000778271	0.00123431	0.00192301	0.00176364	0.00142696	0.0043981	0.00424234	0.00475707	0.0208495	0.0183166	0.0208576	0.0744768	0.0750407	0.0730109	0.064296	0.064668	0.0623186	0.0840158	0.0837536	0.0927228
ORF62, ORF61, ORF60,ORF59	E/L	cluster_8	0	0	0.0344828	0.0141468	0.0106996	0.0130233	0.0149883	0.0175889	0.0170061	0.0291082	0.0317455	0.0307958	0.0382964	0.0386397	0.0374416	0.0615996	0.0616395	0.0598937	0.0787578	0.0745173	0.0764995	0.102005	0.1031	0.102464	0.105839	0.106401	0.115211
ORF63	E	cluster_5	0.025641	0	0	0.071618	0.0755144	0.0767442	0.0391101	0.0361896	0.0393609	0.00923704	0.00936833	0.00886042	0.00375484	0.00338241	0.00361264	0.00327428	0.00339262	0.00337374	0.00410381	0.00425169	0.00406797	0.00546693	0.00557112	0.00518514	0.00996163	0.0100809	0.0117379
ORF64_1	IE	cluster_11	0.461538	0.615385	0.482759	0.0217507	0.0211934	0.022093	0.00983607	0.00887229	0.00987451	0.00463496	0.00477315	0.00424769	0.00451778	0.00425381	0.00609793	0.0029096	0.00358938	0.00351762	0.00184137	0.00153183	0.00164636	0.00129611	0.00133584	0.00132053	0.00138415	0.00140521	0.00198484
NOIR_1	unknown	cluster_7	0	0	0	0.00477454	0.00473251	0.00627907	0.00148322	0.00140089	0.00205719	0.00236679	0.00210342	0.00219022	0.00287223	0.00272886	0.00280129	0.00295665	0.00320778	0.00320505	0.00247632	0.00263582	0.00257166	0.00201617	0.00219767	0.00222327	0.0038884	0.00386786	0.00416645
ORF65_1	E	cluster_5	0.0512821	0.025641	0.0689655	0.168347	0.153292	0.157907	0.112724	0.10102	0.112871	0.0502942	0.0493334	0.0475377	0.0208536	0.0189644	0.0238878	0.00756417	0.00941467	0.00821604	0.00370613	0.00333871	0.00341776	0.0025036	0.00246853	0.00202929	0.00358176	0.00415925	0.00763564
ORF66_1	unknown	cluster_3	0	0	0	0	0	0.000465116	0.00039032	0.000389135	0.000617157	0.00254758	0.00228141	0.00247229	0.00281239	0.00249954	0.00250237	0.0015097	0.0020153	0.00187044	0.000995876	0.000970288	0.000733569	0.000526199	0.000634061	0.000514783	0.00035775	0.000394776	0.00049621
ORF68, ORF67_1	L	cluster_1	0.0769231	0.0512821	0.103448	0.13298	0.130041	0.131395	0.177986	0.174722	0.170335	0.133773	0.132516	0.129721	0.079465	0.0823702	0.0864556	0.0442792	0.0436271	0.045471	0.0220496	0.0218124	0.0222613	0.0126343	0.0131552	0.0132053	0.0167205	0.0178354	0.0205029
ORF69, ORF70	E/L	cluster_12	0.0769231	0.0769231	0.137931	0.0606543	0.0592593	0.0534884	0.0391881	0.0432718	0.0421038	0.0211532	0.0222639	0.0212053	0.0215118	0.0209939	0.0198652	0.0195202	0.0192706	0.0197612	0.00904977	0.00916807	0.00930298	0.00551678	0.00570039	0.00540149	0.00477851	0.00546576	0.00453861
ORF71, ORF72, ORF73	L	cluster_8	0	0	0	0.000530504	0	0.000232558	0.000936768	0.000700444	0.000617157	0.00414188	0.00456281	0.0040154	0.00625309	0.00717758	0.00723381	0.0136069	0.0129206	0.0134949	0.0205792	0.0215717	0.0218195	0.0182397	0.0187202	0.01848	0.0169718	0.0173137	0.0186635
ORF74, ORF75, ORF76, ORF67 _2	L	cluster_1	0.0769231	0	0.0344828	0.0809903	0.0841564	0.0834884	0.160734	0.152619	0.146129	0.122087	0.122241	0.119765	0.0666298	0.0645868	0.0627728	0.0336368	0.0338129	0.0350521	0.0201682	0.0205021	0.0209942	0.011233	0.0119363	0.0118997	0.014097	0.0149169	0.01519
NOIR_2	unknown	cluster_7	0	0	0	0.00477454	0.00473251	0.00627907	0.00148322	0.00140089	0.00205719	0.00236679	0.00210342	0.00219022	0.00285727	0.00272886	0.00280129	0.00295665	0.00320778	0.00320009	0.00247298	0.00264346	0.00257166	0.00201617	0.00219767	0.00222327	0.00387988	0.00386786	0.00416645

## Sheet: C
gene	Kinetic_class	cluster	1h /1	1h/2	1h/3	2h/1	2h/2	2h/3	4h/1	4h/2	4h/3	6h/1	6h/2	6h/3	8h/1	8h/2	8h/3	12h/1	12h/2	12h/3	18h/1	18h/2	18h/3	24h/1	24h/2	24h/3	48h/1	48h/2	48h/3
ORF1	unknown	cluster_1	0	0	0	0.010142	0.0137886	0.011355	0.00652174	0.00572183	0.00732218	0.00200031	0.00163586	0.00246842	0.00440012	0.00496901	0.00411928	0.00271303	0.00273224	0.00286759	0.00113586	0.00135931	0.000985928	0.00103767	0.000996528	0.00103466	0.00166089	0.00183104	0.000915684
ORF2	unknown	cluster_2	0	0	0	0	0	0	0	0.000440141	0.000348675	0.00192337	0.00147227	0.00159721	0.00586682	0.00512269	0.00644757	0.00448576	0.00435804	0.00496749	0.000989301	0.000932861	0.00119506	0.000857207	0.000578629	0.00079324	0.00140289	0.00148772	0.0030767
ORF3	L	cluster_2	0	0	0	0	0.000656599	0	0.00163043	0.00176056	0.0041841	0.00592399	0.0045804	0.00522724	0.00836022	0.00855489	0.00689532	0.00534899	0.00478707	0.00476427	0.00181372	0.00149258	0.0017926	0.00135349	0.00186447	0.00127608	0.00101588	0.000869744	0.00117208
ORF4	unknown	cluster_1	0	0	0	0.0020284	0.00328299	0.00454201	0.00380435	0.00352113	0.0041841	0.0030774	0.00220841	0.00210542	0.00198005	0.00215153	0.00183577	0.000816993	0.0009258	0.00117413	0.000183204	0.000106613	8.96298e-05	0.00011279	0.00016073	0.00027591	0.000193502	0.000183104	0.000109882
ORF5	E	cluster_3	0	0	0	0.0796146	0.0952068	0.101438	0.0679348	0.065581	0.0718271	0.0100785	0.011451	0.00958327	0.00909358	0.00763281	0.00662667	0.00400789	0.0044032	0.00395141	0.000622893	0.000426451	0.000627409	0.000518836	0.000546483	0.000448353	0.000580505	0.000549312	0.000183137
ORF6	L	cluster_4	0.142857	0	0	0	0	0	0	0	0	0.000461609	0.000327172	0.000363003	0.00293341	0.00276625	0.00228351	0.0050407	0.0044032	0.00456105	0.00229005	0.00242544	0.0023005	0.0106023	0.0110582	0.00951888	0.00422478	0.00409695	0.00849755
ORF7	E	cluster_3	0	0	0	0.0010142	0.000656599	0	0.000543478	0.000440141	0	0	0	0	0.000220006	0.000153681	0.000179099	9.24898e-05	0.000135483	0.000158056	0	0	0	0	0	3.44887e-05	0	4.5776e-05	0
ORF8	L	cluster_5	0	0	0	0	0	0	0	0.000880282	0.00069735	0.00361594	0.00269917	0.00283142	0.00535348	0.0047641	0.00371631	0.00399248	0.0037032	0.00379335	0.00196028	0.00159919	0.00200173	0.00250395	0.00279671	0.00251768	0.00240264	0.00192259	0.00256391
ORF9	L	cluster_1	0	0	0	0.0030426	0.00328299	0.00529902	0.00434783	0.00660211	0.00662483	0.00461609	0.00523475	0.00580804	0.00667351	0.00635213	0.00608937	0.0025743	0.00203224	0.00255148	0.000384728	0.000533063	0.000687162	0.000451162	0.000353607	0.000310398	0.000451504	0.000480648	0.000476156
ORF10	L	cluster_3	0	0	0	0.00862069	0.00919238	0.012112	0.00543478	0.00264085	0.00348675	0.00030774	0.00057255	0.000363003	0.000953359	0.0013319	0.00246261	0.00161857	0.00135483	0.00135477	0.000824417	0.000852901	0.000866422	0.00182721	0.00221808	0.00217279	0.00304765	0.00311277	0.00293019
ORF11	L	cluster_2	0	0	0	0.000507099	0.0013132	0.001514	0.000543478	0.00132042	0.00069735	0.00353901	0.00408965	0.00421083	0.00850689	0.00911839	0.00819379	0.00628931	0.00539674	0.00541908	0.0017954	0.00223887	0.0023005	0.00254906	0.00192876	0.00189688	0.00277352	0.00263212	0.00153835
ORF12	L	cluster_6	0	0	0	0	0	0	0	0	0	0	0	0	0	0	0	3.08299e-05	0	0	1.83204e-05	0	0	0.000135349	0.000192876	0.000103466	9.67508e-05	2.2888e-05	0.000293019
ORF13	L	cluster_6	0	0	0	0	0	0	0	0	0	0	0	0	0.000513347	0.000358588	0.000402973	0.00192687	0.00158063	0.00137735	0.00049465	0.000319838	0.000418273	0.00466952	0.0045326	0.00362131	0.00193502	0.00185393	0.00699582
ORF14	L	cluster_2	0	0	0	0.0010142	0.0019698	0.000757002	0.00271739	0.00132042	0.000348675	0.000692414	0.000899722	0.000871207	0.00638017	0.00624968	0.00595505	0.00377667	0.00307095	0.00334176	0.000806097	0.000799595	0.000717039	0.00178209	0.00151087	0.0012071	0.00120938	0.00107574	0.00131858
ORF15	unknown	cluster_6	0	0	0	0	0	0	0	0	0	0.000230805	0.000163586	7.26006e-05	0.00117336	0.000922084	0.000805946	0.061999	0.0629093	0.0617549	0.0851165	0.0906741	0.0875683	0.104015	0.106629	0.109605	0.0464888	0.046188	0.0501428
ORF16	L	cluster_6	0	0	0	0	0	0	0	0	0	0	0	0	0	5.12269e-05	0.000179099	0.0133956	0.0110419	0.011222	0.00650374	0.00780938	0.00755878	0.0296413	0.0303459	0.028936	0.01727	0.0157241	0.0171416
ORF17	L	cluster_3	0	0	0	0.0020284	0.00328299	0.00302801	0.000543478	0.000880282	0.00069735	0.000384675	8.17929e-05	0.000217802	7.33353e-05	0.000307361	0.000537297	0.000308299	0.000270966	0.00045159	0.000146563	0.000133266	5.97532e-05	0.00011279	9.64382e-05	6.89774e-05	3.22503e-05	6.8664e-05	0
ORF18	L	cluster_2	0	0	0	0.0157201	0.00853578	0.00832702	0.011413	0.00924296	0.0146444	0.00646253	0.00768853	0.00733266	0.0225873	0.0283797	0.028029	0.015045	0.0145418	0.016325	0.00214349	0.00173246	0.00170297	0.00207534	0.00189662	0.00227625	0.00230589	0.00235746	0.00172149
ORF19	L	cluster_7	0	0	0	0	0	0	0.000543478	0.000440141	0.0013947	0.000846284	0.000817929	0.00101641	0.00132004	0.00194662	0.00107459	0.000924898	0.000632254	0.000790282	0.000164883	0.000106613	0.000268889	0.000180465	0.000192876	0.000310398	0.000241877	0.000274656	0.000146509
ORF20	E	cluster_1	0	0	0	0.0218053	0.0308601	0.0272521	0.0195652	0.0224472	0.0195258	0.00977073	0.0107967	0.00994628	0.0156204	0.0152656	0.0174174	0.00878653	0.00873865	0.00925759	0.00241829	0.00191903	0.00209136	0.00196255	0.00208949	0.00231074	0.00243489	0.00240324	0.00230752
ORF21	E	cluster_1	0	0	0	0.0106491	0.00525279	0.00605602	0.00543478	0.00572183	0.0055788	0.000769349	0.000981515	0.000363003	0.00352009	0.00481533	0.00362676	0.00332963	0.00264192	0.00320629	0.000311447	0.000453104	8.96298e-05	0.000812091	0.000578629	0.000620797	0.000499879	0.000411984	0.000293019
ORF22	L	cluster_5	0	0	0	0.0015213	0.0026264	0.00378501	0.00326087	0.00572183	0.00662483	0.00346207	0.00278096	0.00421083	0.00858023	0.00927207	0.0094027	0.00940313	0.00939349	0.00867052	0.00478162	0.00517071	0.00486989	0.00888789	0.00829369	0.00934644	0.00682093	0.00711817	0.00483481
ORF23	L	cluster_5	0	0	0	0.0010142	0.000656599	0	0	0	0	0.000230805	0.000327172	0.000217802	0.00176005	0.00163926	0.00219396	0.00143359	0.00149031	0.00144509	0.000238165	0.000426451	0.000358519	0.00151139	0.00157516	0.00117262	0.00104813	0.00102996	0.000476156
ORF24	L	cluster_8	0	0	0	0	0	0	0	0	0	0	0	0	0	0	0.000134324	0.000138735	9.0322e-05	9.03179e-05	0	0	0	4.51162e-05	3.21461e-05	3.44887e-05	0	0	3.66274e-05
ORF25	L	cluster_5	0	0.2	0.333333	0.000507099	0.0013132	0.000757002	0.00108696	0.000880282	0.000348675	0.0434682	0.0454769	0.0491506	0.130683	0.115158	0.096624	0.163275	0.183105	0.17043	0.143723	0.149071	0.15019	0.15335	0.155298	0.158614	0.144449	0.131858	0.0459673
ORF26	L	cluster_2	0	0	0	0	0	0.000757002	0	0	0	0.00192337	0.00155407	0.000726006	0.00286008	0.00312484	0.0044327	0.002266	0.00194192	0.00198699	0.000696175	0.000826248	0.000328643	0.000451162	0.000546483	0.000655285	0.000757881	0.000869744	0.000622665
ORF27	L	cluster_9	0	0	0	0	0	0	0	0.000440141	0	7.69349e-05	0	0	7.33353e-05	0	4.47748e-05	0.000107905	0.000180644	0.000112897	5.49612e-05	2.66532e-05	5.97532e-05	0.000135349	0.00016073	0.000137955	3.22503e-05	0.000137328	3.66274e-05
ORF28	L	cluster_2	0	0	0	0	0	0	0	0	0	0	0	0	0.000146671	5.12269e-05	4.47748e-05	7.70749e-05	2.25805e-05	9.03179e-05	0	0	0	4.51162e-05	0	0	1.61251e-05	0	7.32547e-05
ORF29	L	cluster_2	0	0	0	0.000507099	0.0013132	0.000757002	0.00271739	0.00396127	0.00523013	0.0160794	0.013823	0.0157543	0.0293341	0.0297628	0.0247605	0.0169411	0.0172063	0.0163701	0.00549612	0.00514406	0.00567656	0.00737649	0.00700784	0.00751854	0.0029509	0.00240324	0.00487144
ORF30	E	cluster_3	0	0	0	0.0192698	0.019698	0.016654	0.00923913	0.00792254	0.0097629	0.000384675	8.17929e-05	0.000363003	0.000293341	0.000153681	0.000447748	0.000200395	0.000135483	0.000225795	1.83204e-05	2.66532e-05	0	2.25581e-05	6.42921e-05	3.44887e-05	3.22503e-05	2.2888e-05	0.000183137
ORF31	E	cluster_1	0	0	0	0.0689655	0.0695995	0.0620742	0.0652174	0.0827465	0.070781	0.0066164	0.00646164	0.00733266	0.0222206	0.0195174	0.0197905	0.0154304	0.0138418	0.01208	0.00139235	0.0012527	0.000896298	0.00399278	0.00356821	0.00382825	0.00198339	0.0017166	0.00293019
ORF32	E	cluster_9	0	0	0	0	0	0	0	0.000440141	0	0	0	0	7.33353e-05	0.000102454	8.95496e-05	9.24898e-05	6.77415e-05	6.77384e-05	0	0	2.98766e-05	0	6.42921e-05	0	1.61251e-05	0	0
ORF33	L	cluster_5	0	0	0	0	0	0	0	0	0	7.69349e-05	0.000245379	0	0.00315342	0.0021003	0.00313423	0.00522568	0.00361288	0.00462879	0.000732815	0.00119939	0.000657285	0.00491766	0.00549698	0.00517331	0.00330565	0.00288389	0.00296682
ORF34	unknown	cluster_1	0	0	0	0.100913	0.0991464	0.102195	0.0657609	0.0625	0.069735	0.0517003	0.0454769	0.0538696	0.0734086	0.0728959	0.077147	0.0487113	0.0458384	0.0478459	0.0195662	0.0203897	0.0205252	0.0157004	0.0149158	0.0165201	0.0154156	0.0154036	0.0141748
ORF35.5	L	cluster_5	0	0	0	0.000507099	0	0.000757002	0.000543478	0.00308099	0.0013947	0.00746269	0.00842467	0.00769566	0.0266207	0.0251012	0.0274917	0.0284098	0.0285418	0.0275921	0.0199692	0.0203897	0.0200771	0.0357095	0.0379002	0.0377306	0.0178021	0.0178298	0.0224892
ORF35	L	cluster_6	0	0	0	0	0	0	0	0	0	0	0	0	0	0	0	0	2.25805e-05	6.77384e-05	1.83204e-05	0	0	4.51162e-05	0.00016073	0.000103466	4.83754e-05	6.8664e-05	7.32547e-05
ORF36	L	cluster_5	0	0	0	0.000507099	0	0	0.00108696	0.00176056	0.00069735	0.00123096	0.00122689	0.000943807	0.00315342	0.00358588	0.00322378	0.00289801	0.00316127	0.00291275	0.00100762	0.000799595	0.000985928	0.00187232	0.00183233	0.00155199	0.00119326	0.000961296	0.00216101
ORF37	L	cluster_7	0	0	0	0.000507099	0.000656599	0	0.00108696	0.000440141	0.00104603	0.00115402	0.000736136	0.00116161	0.000806688	0.00128067	0.000985045	0.000308299	0.000383868	0.000316113	0.000183204	0.000106613	5.97532e-05	0.00011279	0.00016073	6.89774e-05	0.000193502	9.1552e-05	0.000256391
ORF38	L	cluster_1	0	0	0	0.0030426	0.0026264	0.00454201	0.00543478	0.00528169	0.0041841	0.0017695	0.00171765	0.00166981	0.00462012	0.00389324	0.00577595	0.00283635	0.00225805	0.00234827	0.00047633	0.00050641	0.000627409	0.000270697	0.000353607	0.000413864	0.000306377	0.00034332	0.000402901
ORF39	L	cluster_2	0	0	0	0	0	0	0	0	0	0	8.17929e-05	0.000145201	0.00198005	0.00153681	0.00147757	0.00232766	0.00187418	0.00178378	0.000183204	0.000239878	8.96298e-05	0.000563952	0.000675068	0.000586308	0.000306377	0.000205992	0.00069592
CTO	unknown	cluster_5	0	0	0	0.00507099	0.000656599	0.00605602	0.00706522	0.00484155	0.00453278	0.0103862	0.00997873	0.00972847	0.0269874	0.0272527	0.0259246	0.0297663	0.0327191	0.0332822	0.0175326	0.0117807	0.0139225	0.0159035	0.0146265	0.0158993	0.0161896	0.0181273	0.0239543
ORF40	L	cluster_2	0	0	0	0	0	0	0	0.000440141	0.000348675	0.000923219	0.00139048	0.00108901	0.0037401	0.0026638	0.00299991	0.00254347	0.00273224	0.00277728	0.000861058	0.000692982	0.0010158	0.00130837	0.000996528	0.00106915	0.00059663	0.00091552	0.00183137
ORF41	L	cluster_6	0	0	0	0	0	0	0	0	0	0	0	0	0	0	8.95496e-05	6.16599e-05	0	4.5159e-05	0	0	0	0.000157907	0.00016073	0.000172444	6.45005e-05	2.2888e-05	7.32547e-05
ORF42	L	cluster_5	0	0	0	0	0	0.001514	0	0	0	0	8.17929e-05	7.26006e-05	0.00227339	0.00297116	0.00304469	0.00568812	0.00458384	0.00453848	0.000586252	0.000666329	0.000776792	0.00545906	0.00610775	0.00506984	0.00243489	0.00222014	0.00293019
ORF43	L	cluster_5	0	0	0	0	0.0019698	0	0.00163043	0.00176056	0.0013947	0.00230805	0.00351709	0.00319442	0.0136404	0.0117822	0.0125369	0.0171877	0.014858	0.015896	0.00729151	0.00738293	0.00726002	0.0129483	0.0128584	0.0144163	0.0123035	0.01268	0.00706908
ORF44	L	cluster_5	0	0	0	0	0	0	0	0	0	7.69349e-05	0	0	0.000146671	0.000358588	0.000134324	0.000277469	0.000248385	0.000293533	7.32815e-05	7.99595e-05	2.98766e-05	0.000248139	0.000385753	0.000241421	9.67508e-05	0	7.32547e-05
ORF46	L	cluster_5	0	0	0	0.000507099	0	0.000757002	0	0.000440141	0	0.000923219	0.000408965	0.000508204	0.00388677	0.00322729	0.00353721	0.00494821	0.00417739	0.0045159	0.00166716	0.00213225	0.00173284	0.00272953	0.00308602	0.00289705	0.00374103	0.00384519	0.0022709
ORF48	L	cluster_6	0	0	0	0	0	0	0	0	0	0	0	0	7.33353e-05	0.000153681	0.000134324	0.000847823	0.00047419	0.00042901	0.000128243	0.000186572	0.000149383	0.000902323	0.000578629	0.000689774	0.000387003	0.000526424	0.000109882
ORF49	L	cluster_7	0	0	0	0.000507099	0	0	0.000543478	0	0	0	0.000245379	7.26006e-05	0.000513347	0.000102454	0.000313423	0.000416204	0.000270966	0.000338692	1.83204e-05	7.99595e-05	2.98766e-05	0.000180465	0.000257169	0.000172444	8.06257e-05	0.000137328	0.000219764
ORF50	L	cluster_1	0	0	0	0.0015213	0.0026264	0.001514	0.00271739	0.00264085	0.00244073	0.00107709	0.00122689	0.000726006	0.00198005	0.00163926	0.00179099	0.00121778	0.000993542	0.00128703	0.000146563	0.000186572	0.000209136	0.000338371	0.000289315	0.000482842	0.000290252	0.000183104	0.000732547
ORF51	E	cluster_7	0	0	0	0.000507099	0.000656599	0	0.00163043	0.000880282	0.0013947	0.0015387	0.00220841	0.00188761	0.00220006	0.000870857	0.000447748	0.000616599	0.000677415	0.000564487	0.000586252	0.000799595	0.000478026	0.000293255	0.000225023	0.00027591	0.000693381	0.000526424	0.000256391
ORF52	L	cluster_6	0	0	0	0	0	0	0	0	0	0.000230805	0.000163586	0.000290402	0.00154004	0.00122945	0.00174622	0.00590393	0.00629996	0.00607388	0.00705335	0.00684986	0.00737952	0.0189714	0.0194805	0.0202449	0.0217851	0.0236433	0.0215003
ORF53	E	cluster_3	0	0	0	0.0126775	0.0118188	0.00681302	0.00108696	0.0022007	0.00104603	0	8.17929e-05	0	7.33353e-05	0.000307361	0.000179099	0.000369959	0.000180644	0.000135477	0	5.33063e-05	2.98766e-05	0.00011279	0.000128584	0.000103466	0.000129001	9.1552e-05	0.000146509
ORF54	E	cluster_6	0	0	0	0	0	0	0	0	0	0	0.000163586	0.000145201	0.000586682	0.000563496	0.000805946	0.00778456	0.00699995	0.00821893	0.0125128	0.0119406	0.0111739	0.0578164	0.0546162	0.053423	0.0564057	0.0489575	0.02791
ORF57	L	cluster_6	0	0	0	0	0	0	0	0	0	0	0	0	0	5.12269e-05	4.47748e-05	6.16599e-05	4.5161e-05	4.5159e-05	1.83204e-05	7.99595e-05	0	0.000338371	9.64382e-05	0.000172444	0.000209627	0.000251768	0.000219764
ORF58	L	cluster_5	0	0	0	0	0	0	0	0	0	0.000615479	0.000490757	0.000508204	0.0024934	0.00312484	0.00295514	0.00487113	0.00435804	0.00514812	0.00260149	0.00279858	0.00343581	0.00331604	0.00263598	0.00324194	0.00401516	0.00407407	0.00582375
ORF59	L	cluster_9	0	0	0	0	0	0	0	0.000440141	0	0.00015387	0.000245379	0.000145201	0.000220006	0.000204908	0.000179099	0.000169565	0.000112902	0.000135477	0.000164883	0.000106613	0.00017926	0.000135349	9.64382e-05	6.89774e-05	0.000129001	0.000274656	0
ORF60	L	cluster_6	0	0	0	0	0.000656599	0	0	0	0	0.00015387	0.000245379	7.26006e-05	0.00183338	0.00194662	0.00111937	0.0199161	0.0210676	0.0192603	0.00989301	0.00930195	0.009202	0.0250395	0.0241417	0.0252457	0.0204144	0.0206679	0.0383488
ORF61	E	cluster_1	0	0	0	0.0157201	0.00853578	0.016654	0.0179348	0.0202465	0.0108089	0.00246192	0.00310813	0.00261362	0.00550015	0.00573741	0.00523865	0.00402331	0.00392901	0.00374819	0.000622893	0.000479757	0.000448149	0.00128581	0.00090009	0.00110364	0.000774006	0.000640864	0.00106219
ORF62	L	cluster_5	0	0	0	0	0	0	0	0.000440141	0.000348675	0.000692414	0.000817929	0.000798606	0.00674685	0.00640336	0.00497	0.0124399	0.0107032	0.0108156	0.00272974	0.00290519	0.00328643	0.0137604	0.013855	0.0125194	0.0094977	0.00952141	0.00944986
ORF63	E	cluster_3	0	0	0	0.0775862	0.0820749	0.0741862	0.0380435	0.0360915	0.0331241	0.00269272	0.00318992	0.00261362	0.00212672	0.00261257	0.00223874	0.000863238	0.000745156	0.00124187	7.32815e-05	0.000133266	0.000149383	6.76743e-05	0.000225023	0.000103466	0.000129001	0.00011444	0.000109882
ORF64_1	IE	cluster_10	0	0	0	0	0	0.00227101	0.00271739	0	0.000348675	0	8.17929e-05	0	0.000146671	0.000153681	0.00143279	4.62449e-05	0.000361288	0.000496749	0	0	0	0	0	0	0	0	0.000146509
NOIR_1	unknown	cluster_11	0	0	0	0	0	0	0.000543478	0.000440141	0	0.000230805	0	0.000145201	0	0	0	3.08299e-05	6.77415e-05	6.77384e-05	3.66408e-05	7.99595e-05	5.97532e-05	6.76743e-05	6.42921e-05	6.89774e-05	9.67508e-05	9.1552e-05	7.32547e-05
ORF65_1	E	cluster_4	0.285714	0	0	0.150609	0.137886	0.140802	0.129348	0.101232	0.110879	0.0252347	0.0240471	0.0196021	0.0210472	0.0156754	0.0228351	0.00615057	0.00844511	0.0079254	0.000677854	0.000266532	0.000328643	0.000360929	0.000450045	0.000206932	0.000274127	0.000434872	0.00377262
ORF66_1	unknown	cluster_2	0	0	0	0	0	0.000757002	0	0	0.000348675	0.00169257	0.000981515	0.00152461	0.00242006	0.0021003	0.00214919	0.000832408	0.00124193	0.00142251	0.000238165	5.33063e-05	0.000298766	0.00011279	0.000192876	0.000241421	4.83754e-05	4.5776e-05	7.32547e-05
ORF67_1	L	cluster_4	0.285714	0.1	0	0.105984	0.110965	0.111279	0.0326087	0.0382923	0.039749	0.0192337	0.015786	0.0140119	0.0310942	0.0379079	0.0627742	0.0214268	0.018945	0.0229182	0.00417705	0.00317173	0.00298766	0.00297767	0.00266812	0.00303501	0.00604692	0.00775904	0.0133324
ORF68	L	cluster_8	0	0	0	0	0	0	0	0	0	7.69349e-05	8.17929e-05	7.26006e-05	0.00117336	0.000614723	0.00134324	0.00110988	0.00189676	0.0016483	0.000219845	7.99595e-05	0.000119506	0.000248139	0.000257169	0.00027591	0.000145126	0.000160216	0.00150172
ORF69	E	cluster_12	0	0.1	0	0.0583164	0.0446487	0.0348221	0.0255435	0.0356514	0.0303347	0.00384675	0.0046622	0.00363003	0.00513347	0.00507146	0.00541775	0.00217351	0.00214515	0.00194184	0.000201524	0.000133266	0.000149383	0.000157907	0.000321461	0.000379376	0.000193502	0.00022888	0.000366274
ORF70	L	cluster_12	0.142857	0.2	0	0.00659229	0.00984898	0.00605602	0.00108696	0.0022007	0.00104603	0.00123096	0.000736136	0.00123421	0.00630683	0.00599355	0.00738784	0.0102972	0.0091451	0.0106124	0.00185036	0.00183907	0.00164321	0.00171441	0.0020252	0.00186239	0.00153189	0.0018997	0.00117208
ORF71	unknown	cluster_6	0	0	0	0	0	0	0	0	0	0	0	0	7.33353e-05	0	4.47748e-05	0.000277469	0.000293546	0.000293533	3.66408e-05	0	8.96298e-05	0.000879765	0.000642921	0.000310398	0.000451504	0.000411984	0.00113545
ORF72	L	cluster_6	0	0	0	0	0	0	0	0	0	0	8.17929e-05	0	0.000440012	0.000358588	0.000402973	0.00275928	0.0026645	0.00286759	0.00152059	0.00151923	0.000956052	0.00412813	0.00482191	0.00417313	0.00349915	0.00414273	0.00329646
ORF73	L	cluster_2	0	0	0	0.000507099	0	0	0	0	0.000348675	0.00107709	0.000981515	0.000871207	0.00300675	0.00353465	0.00277604	0.00331422	0.00286772	0.00282243	0.000677854	0.00106613	0.000956052	0.00110535	0.00090009	0.00117262	0.00119326	0.00112151	0.00139184
ORF74	L	cluster_8	0	0	0	0	0	0	0	0	0	0	0	0	0	0	4.47748e-05	3.08299e-05	9.0322e-05	4.5159e-05	0	0	0	0	0	0	0	0	3.66274e-05
ORF75	unknown	cluster_2	0	0	0	0	0	0	0	0	0	0	0	0	0.000146671	5.12269e-05	0	6.16599e-05	0.000112902	0	0	0	0	2.25581e-05	0	0	0	0	3.66274e-05
ORF76	L	cluster_2	0	0	0	0	0	0	0	0	0	0.00030774	0	0.000290402	0.000220006	0.000204908	0.000402973	0.000107905	0.000383868	0.000248374	5.49612e-05	0	0	6.76743e-05	0	0	0	4.5776e-05	0.000256391
NOIR_2	unknown	cluster_3	0	0	0	0.00507099	0.00525279	0.00908403	0.000543478	0.00176056	0.00313808	0.00207724	0.00196303	0.00166981	0.00190672	0.00215153	0.00179099	0.00137193	0.00133225	0.00149025	0.000641214	0.000692982	0.000358519	0.000518836	0.000771506	0.000724263	0.00129001	0.00100707	0.000732547

## Sheet: D
seqnames	strand	TES	TSS	Kinetic_class	1h /1	1h/2	1h/3	2h/1	2h/2	2h/3	4h/1	4h/2	4h/3	6h/1	6h/2	6h/3	8h/1	8h/2	8h/3	12h/1	12h/2	12h/3	18h/1	18h/2	18h/3	24h/1	24h/2	24h/3	48h/1	48h/2	48h/3
NC_001491.2	+				22524	14836	17928	30592	25503	23202	6	5	6	16075	14031	11720	245	205	176	22711	19330	17992	637	671	807	5481	5328	5424	6925	9030	11975
NC_001491.2	+		NOIR_1	unknown	3	2	2	2	2	3	0	0	0	1	2	0	1	0	0	3	6	3	0	0	0	0	0	1	1	1	0
NC_001491.2	+		ORF1	unknown	17	15	16	6	7	6	0	0	0	8	1	4	1	2	3	18	13	3	2	2	2	0	4	6	7	8	8
NC_001491.2	+		ORF10	L	49	36	37	44	22	22	0	0	0	68	54	57	4	8	4	141	105	115	1	4	4	3	8	3	7	18	27
NC_001491.2	+		ORF11	L	278	197	184	57	51	31	0	0	0	55	37	39	1	0	0	111	99	105	0	0	4	22	24	29	66	117	147
NC_001491.2	+		ORF12	L	861	513	518	648	497	457	0	0	0	1332	933	768	1	1	0	1504	1115	924	1	0	2	14	14	15	70	72	129
NC_001491.2	+		ORF13	L	279	196	209	240	150	130	0	0	0	600	428	382	1	1	0	687	472	449	0	2	1	1	0	0	22	21	20
NC_001491.2	+		ORF14	L	31	28	29	21	7	5	0	0	0	11	8	3	0	0	0	17	8	12	0	0	0	3	3	2	14	14	27
NC_001491.2	+		ORF19	L	12	4	8	7	1	2	0	0	0	5	2	3	0	0	0	7	7	9	0	0	0	2	0	2	4	5	5
NC_001491.2	+		ORF23	L	27	19	18	7	6	4	0	0	0	19	13	10	0	0	0	17	14	9	0	0	1	1	1	0	5	9	14
NC_001491.2	+		ORF24	L	16	10	11	4	2	2	0	0	0	8	6	6	0	0	0	23	12	9	0	0	0	0	0	0	3	6	6
NC_001491.2	+		ORF28	L	1	2	2	1	1	1	0	0	0	1	0	0	0	0	0	1	0	0	0	0	1	0	1	0	1	1	0
NC_001491.2	+		ORF29	L	109	73	58	61	29	33	0	0	0	37	37	33	0	0	0	47	31	27	1	3	3	29	23	23	42	52	52
NC_001491.2	+		ORF3	L	15	15	18	4	9	1	0	0	0	7	1	5	0	0	0	5	5	4	2	0	0	5	3	3	4	13	11
NC_001491.2	+		ORF31	E	165	123	107	31	21	11	0	0	0	45	25	25	17	11	11	30	24	20	21	41	26	30	20	31	91	104	107
NC_001491.2	+		ORF32	E	5	1	4	1	0	0	0	0	0	0	2	0	0	1	0	0	2	1	0	0	0	1	0	0	4	2	10
NC_001491.2	+		ORF33	L	267	177	189	91	55	41	0	0	0	204	125	124	0	1	1	204	150	132	3	9	2	5	12	7	59	84	90
NC_001491.2	+		ORF34	unknown	189	135	128	72	59	31	0	0	0	47	44	26	9	7	7	60	39	38	17	9	12	39	44	33	61	85	126
NC_001491.2	+		ORF38	L	18	10	16	3	3	5	0	0	0	2	1	4	0	1	0	2	2	4	2	3	0	3	6	1	5	12	9
NC_001491.2	+		ORF39	L	44	25	19	2	1	5	0	0	0	5	3	6	0	0	0	10	3	8	1	1	0	1	2	2	5	8	11
NC_001491.2	+		ORF41	L	33	18	10	25	12	19	0	0	0	37	27	29	0	0	0	31	14	12	0	0	0	0	0	0	2	6	8
NC_001491.2	+		ORF42	L	3417	2211	1950	720	477	356	0	0	0	1458	982	905	6	5	5	1247	756	745	9	7	10	49	54	56	745	1090	1237
NC_001491.2	+		ORF43	L	127	79	74	47	33	37	0	0	0	71	41	44	0	0	1	117	63	36	1	0	2	1	1	8	23	26	45
NC_001491.2	+		ORF45	L	2	0	0	0	0	0	0	0	0	0	0	0	0	0	0	1	0	0	0	0	0	0	0	0	0	0	0
NC_001491.2	+		ORF46	L	31	24	24	11	5	7	0	0	0	13	9	12	0	0	0	42	21	5	0	1	0	1	1	2	7	7	12
NC_001491.2	+		ORF48	L	16	8	12	7	6	6	0	0	0	9	11	14	0	0	0	18	14	12	0	0	0	0	1	0	1	6	3
NC_001491.2	+		ORF49	L	8	3	5	3	4	1	0	0	0	3	1	0	0	0	0	13	6	5	0	0	0	1	0	2	4	3	2
NC_001491.2	+		ORF50	L	11	7	7	4	1	2	0	0	0	2	3	2	0	0	0	1	0	3	2	0	0	1	1	0	6	7	8
NC_001491.2	+		ORF51	E	20	12	18	19	16	18	0	0	0	11	9	7	1	0	0	28	14	8	1	3	2	10	20	25	10	10	11
NC_001491.2	+		ORF53	E	13	10	10	5	2	5	0	0	0	2	3	7	20	11	8	9	4	3	11	8	14	5	4	4	6	6	12
NC_001491.2	+		ORF54	E	312	199	188	822	425	376	0	0	0	1415	988	968	0	0	0	2160	1312	556	1	0	0	2	1	1	14	14	26
NC_001491.2	+		ORF57	L	7	3	1	2	3	2	0	0	0	1	3	5	0	0	0	5	7	2	0	0	0	0	0	1	1	4	2
NC_001491.2	+		ORF58	L	36	23	21	21	22	12	0	0	0	17	8	14	0	0	0	59	39	24	1	0	0	4	6	3	5	7	9
NC_001491.2	+		ORF64_2	IE	21	29	19	6	4	0	4	5	6	3	2	1	10	9	9	9	7	8	4	1	4	2	4	3	9	15	23
NC_001491.2	+		ORF65_1	E	117	52	37	20	13	9	0	0	0	13	9	14	60	40	35	27	19	19	29	73	78	106	81	96	65	105	87
NC_001491.2	+		ORF66_1	unknown	18	5	3	5	2	2	0	0	0	6	3	3	0	0	0	0	1	1	0	0	0	4	3	5	8	5	5
NC_001491.2	+		ORF67_2	L	217	134	130	45	38	35	0	0	0	27	25	29	29	17	22	120	79	81	15	20	31	53	40	54	67	110	211
NC_001491.2	+		ORF69	E	15	13	15	5	0	1	0	0	0	3	2	3	12	6	7	2	1	2	5	12	12	6	9	8	14	14	21
NC_001491.2	+		ORF70	L	42	33	24	12	6	10	0	0	0	6	2	7	1	0	0	11	7	2	0	2	1	1	1	0	10	15	15
NC_001491.2	+		ORF71	unknown	296	192	172	232	142	117	0	0	0	415	297	264	0	0	0	368	260	274	0	0	0	0	0	1	7	6	3
NC_001491.2	+		ORF72	L	40	21	25	23	14	10	0	0	0	37	23	32	0	0	0	63	53	33	0	0	1	0	1	0	1	2	2
NC_001491.2	+		ORF73	L	15	15	20	12	7	4	0	0	0	8	3	1	0	0	0	8	8	3	0	1	0	1	2	1	4	3	14
NC_001491.2	+		ORF74	L	281	157	170	37	31	22	0	0	0	43	37	34	4	5	3	56	42	49	0	3	3	8	5	8	44	68	77
NC_001491.2	+		ORF75	unknown	1157	770	857	320	228	173	0	0	2	118	98	72	107	121	84	194	135	102	90	118	150	521	519	465	456	697	890
NC_001491.2	+		ORF76	L	23	8	10	1	4	9	0	0	0	6	0	3	0	0	0	11	1	8	1	0	1	0	2	2	5	12	7
NC_001491.2	+		ORF8	L	16	18	8	6	5	2	0	0	0	6	4	9	0	0	0	10	4	11	0	1	0	1	2	0	6	5	3
NC_001491.2	+	NOIR_1			750	530	642	734	685	611	0	0	0	358	351	295	26	23	27	899	809	963	17	17	30	139	129	128	191	238	324
NC_001491.2	+	NOIR_1	NOIR_1	unknown	4	8	4	7	5	6	0	0	0	6	6	3	1	0	0	14	14	11	2	1	0	5	1	4	1	0	4
NC_001491.2	+	ORF1			608	430	533	572	488	517	0	0	0	319	294	246	22	19	14	499	404	516	78	96	114	262	313	312	230	252	352
NC_001491.2	+	ORF1	ORF1	unknown	322	222	281	164	141	124	0	0	0	90	94	71	35	37	22	155	160	56	46	49	56	67	65	84	124	175	202
NC_001491.2	+	ORF10, ORF11			3789	2520	3140	4821	4313	4015	0	0	0	2349	2188	1708	108	127	105	2364	2305	2254	198	214	206	1280	1333	1327	1325	1567	2022
NC_001491.2	+	ORF10, ORF11	ORF10	L	168	104	114	119	86	88	0	0	0	139	138	104	27	28	22	250	217	297	15	14	19	9	15	7	31	43	97
NC_001491.2	+	ORF10, ORF11	ORF11	L	1144	703	778	240	197	174	0	0	0	209	160	121	3	3	6	404	351	553	5	6	7	102	101	102	329	574	583
NC_001491.2	+	ORF12, ORF13, ORF14			7775	5112	6345	12035	11247	10203	0	0	0	6912	6319	4982	42	37	40	7203	6717	6950	278	241	280	2477	2532	2386	2402	3360	4414
NC_001491.2	+	ORF12, ORF13, ORF14	ORF12	L	2	0	0	2	0	1	0	0	0	6	6	3	0	0	0	8	4	10	0	0	0	0	0	0	0	0	0
NC_001491.2	+	ORF12, ORF13, ORF14	ORF13	L	297	158	142	71	56	56	0	0	0	522	394	325	0	0	0	239	185	516	0	0	1	1	0	1	15	12	15
NC_001491.2	+	ORF12, ORF13, ORF14	ORF14	L	332	195	207	72	41	34	0	0	0	92	63	54	4	3	1	90	61	88	5	3	2	15	19	15	102	152	172
NC_001491.2	+	ORF19			1416	961	1185	2848	2526	2358	0	0	0	1754	1669	1304	0	0	0	2745	2694	3249	6	3	8	149	143	151	243	340	480
NC_001491.2	+	ORF19	ORF19	L	78	41	51	25	14	11	0	0	0	25	15	14	0	0	0	32	20	43	1	1	6	15	13	18	22	51	41
NC_001491.2	+	ORF23			2958	1824	2349	3556	3442	3155	0	0	0	1634	1623	1322	1	0	0	1577	1444	1575	17	20	26	601	640	649	919	1223	1611
NC_001491.2	+	ORF23	ORF23	L	130	95	89	19	19	18	0	0	0	108	92	66	2	1	1	94	67	70	1	1	1	3	7	5	30	51	69
NC_001491.2	+	ORF24			2055	1363	1722	3065	2763	2659	1	0	0	1174	1128	958	0	4	1	1367	1330	1462	6	7	14	245	247	234	533	672	859
NC_001491.2	+	ORF24	ORF24	L	10	5	6	1	0	0	0	0	0	4	1	1	0	0	0	0	0	1	0	0	0	0	0	0	0	0	6
NC_001491.2	+	ORF28, ORF29			907	580	701	806	646	566	0	0	0	256	241	169	0	2	0	269	211	357	10	15	13	506	496	475	326	483	669
NC_001491.2	+	ORF28, ORF29	ORF28	L	8	2	4	0	0	0	0	0	0	2	0	0	0	0	0	1	0	2	0	0	0	0	0	0	2	1	1
NC_001491.2	+	ORF28, ORF29	ORF29	L	1415	1000	999	443	268	260	0	0	0	408	299	267	2	2	1	257	153	231	11	13	20	281	241	297	510	726	784
NC_001491.2	+	ORF3			1502	893	1144	986	867	826	0	0	0	533	470	376	1	1	1	847	796	805	19	26	18	574	614	577	585	769	1042
NC_001491.2	+	ORF3	ORF3	L	481	318	325	146	98	91	0	0	0	85	81	50	0	1	0	104	76	103	5	6	12	100	83	92	155	237	264
NC_001491.2	+	ORF31			2149	1411	1768	1742	1598	1361	0	0	0	644	560	440	66	74	71	904	804	858	454	510	554	2097	2163	2181	1235	1517	2118
NC_001491.2	+	ORF31	ORF31	E	1243	759	679	97	62	41	0	0	1	223	150	129	171	139	100	146	96	118	160	248	256	104	94	119	371	471	567
NC_001491.2	+	ORF32, ORF33, ORF34			7164	4666	6001	7060	6036	5583	0	0	0	2816	2524	2034	112	82	104	3194	3015	3644	367	389	483	2892	3022	3049	2307	3007	3919
NC_001491.2	+	ORF32, ORF33, ORF34	ORF32	E	7	5	4	0	0	1	0	0	0	0	2	0	0	0	0	1	0	0	0	1	0	0	0	0	1	3	3
NC_001491.2	+	ORF32, ORF33, ORF34	ORF33	L	414	214	246	50	58	33	0	0	0	259	196	184	0	0	0	250	150	139	0	0	1	2	3	1	50	50	83
NC_001491.2	+	ORF32, ORF33, ORF34	ORF34	unknown	4805	2959	3528	1808	1482	1299	0	0	0	990	752	670	274	223	203	1366	1051	681	220	252	314	1188	1003	1145	1576	2161	2970
NC_001491.2	+	ORF38			1842	1168	1445	1778	1573	1522	0	0	0	984	875	727	21	18	16	1113	1034	1022	115	139	132	784	769	772	648	832	1005
NC_001491.2	+	ORF38	ORF38	L	285	160	186	48	41	32	0	0	0	23	26	19	12	5	9	30	30	44	20	20	15	45	38	35	93	115	239
NC_001491.2	+	ORF39			1649	1044	1283	1225	1070	981	0	1	0	711	636	538	0	0	5	1027	1032	909	3	8	5	109	124	122	364	491	606
NC_001491.2	+	ORF39	ORF39	L	217	112	114	15	11	5	0	0	0	30	31	21	0	0	0	28	12	34	0	0	0	2	2	3	34	38	51
NC_001491.2	+	ORF41, ORF42, OF43			5128	3289	4167	7079	6360	5816	0	0	0	3881	3820	2961	7	14	8	4942	4575	5146	32	26	31	498	513	495	1189	1384	1912
NC_001491.2	+	ORF41, ORF42, OF43	ORF41	L	6	2	3	1	0	0	0	0	0	8	8	6	0	0	0	6	3	3	0	0	0	0	0	0	0	0	2
NC_001491.2	+	ORF41, ORF42, OF43	ORF42	L	581	303	318	64	47	45	0	0	0	363	298	229	0	0	2	221	151	183	0	0	0	0	1	1	45	87	112
NC_001491.2	+	ORF41, ORF42, OF43	ORF43	L	1675	966	1104	661	481	428	0	0	0	797	609	605	2	3	1	1125	884	755	3	7	6	52	61	58	293	356	571
NC_001491.2	+	ORF45, ORF46			3476	2085	2870	3514	3207	2847	0	1	0	1647	1568	1315	4	1	2	2050	1954	2513	33	23	28	444	451	406	821	1107	1635
NC_001491.2	+	ORF45, ORF46	ORF46	L	552	317	366	159	147	123	0	0	0	201	167	159	1	1	1	344	253	282	0	2	0	16	11	13	91	133	156
NC_001491.2	+	ORF48, ORF49, ORF50, ORF51			3338	2019	2622	3491	2987	2766	0	0	0	1463	1464	1109	64	59	39	1982	1818	2056	222	206	182	1337	1390	1416	1184	1441	1983
NC_001491.2	+	ORF48, ORF49, ORF50, ORF51	ORF48	L	62	30	24	10	8	6	0	0	0	51	25	27	0	0	0	39	30	12	0	0	0	1	0	1	2	3	4
NC_001491.2	+	ORF48, ORF49, ORF50, ORF51	ORF49	L	32	14	17	1	3	1	0	0	0	13	11	7	1	0	0	7	9	12	1	0	0	1	3	1	10	5	11
NC_001491.2	+	ORF48, ORF49, ORF50, ORF51	ORF50	L	101	62	66	11	14	9	0	0	0	19	14	17	6	5	3	24	10	31	7	8	9	15	23	12	32	43	57
NC_001491.2	+	ORF48, ORF49, ORF50, ORF51	ORF51	E	369	268	264	375	255	193	0	0	0	138	119	92	15	17	11	401	255	81	32	32	39	204	238	258	175	163	145
NC_001491.2	+	ORF53, ORF54			4025	2372	3191	16170	14594	13452	1	0	0	12419	12110	10150	94	92	89	25016	24087	27112	107	135	117	239	229	222	392	517	735
NC_001491.2	+	ORF53, ORF54	ORF53	E	25	10	10	1	2	1	0	0	0	12	6	6	31	25	15	9	4	5	2	6	3	0	1	0	1	8	5
NC_001491.2	+	ORF53, ORF54	ORF54	E	794	480	522	1090	746	634	0	0	0	3753	2778	2514	0	0	0	5410	3426	2762	0	0	0	0	2	2	14	19	26
NC_001491.2	+	ORF57, ORF58			4808	2770	3852	21969	19376	17253	0	0	0	11334	10324	8171	9	6	7	19287	17458	21349	11	10	18	106	99	75	242	301	457
NC_001491.2	+	ORF57, ORF58	ORF57	L	8	8	6	8	11	8	0	0	0	27	15	15	0	0	0	27	16	21	0	0	0	0	0	0	0	1	3
NC_001491.2	+	ORF57, ORF58	ORF58	L	501	294	346	309	257	256	0	0	0	247	166	167	0	0	0	413	347	306	0	0	0	11	10	11	52	68	97
NC_001491.2	+	ORF64_2			740	582	681	552	401	394	17	24	15	234	218	176	125	96	85	323	297	457	119	113	141	281	293	256	297	367	680
NC_001491.2	+	ORF64_2	ORF64_2	IE	3	21	28	0	0	0	2	0	1	0	0	1	0	1	4	2	1	8	8	0	2	0	1	0	4	4	34
NC_001491.2	+	ORF65_1			1182	917	959	1034	845	792	0	1	1	412	371	250	380	311	315	796	829	1501	954	856	1024	2484	2509	2376	856	1048	1636
NC_001491.2	+	ORF65_1	ORF65_1	E	747	662	697	75	29	28	2	0	1	40	30	22	572	434	364	45	56	284	490	442	622	576	540	489	538	606	1161
NC_001491.2	+	ORF66_1			231	197	224	235	219	145	0	0	0	77	85	55	0	0	0	76	71	100	5	5	8	113	99	105	110	110	152
NC_001491.2	+	ORF66_1	ORF66_1	unknown	154	141	153	63	35	31	0	0	0	18	18	14	0	0	2	8	13	16	0	0	1	42	42	44	78	108	141
NC_001491.2	+	ORF69, ORF70			3534	2366	2915	2471	2215	2091	1	0	4	819	770	595	179	173	158	909	944	790	434	439	496	1193	1289	1187	1196	1472	1798
NC_001491.2	+	ORF69, ORF70	ORF69	E	176	121	109	14	6	7	0	1	0	12	13	12	146	91	60	17	12	12	63	106	107	64	68	63	81	117	152
NC_001491.2	+	ORF69, ORF70	ORF70	L	1268	745	959	223	179	134	2	2	0	165	143	117	18	24	12	196	207	259	5	11	11	30	19	28	161	242	376
NC_001491.2	+	ORF71, ORF72, ORF73			2839	1784	2250	5904	5480	5097	0	0	0	2849	2630	2118	2	0	1	3471	3294	3925	10	8	8	230	261	224	337	513	725
NC_001491.2	+	ORF71, ORF72, ORF73	ORF71	unknown	26	17	21	4	1	3	0	0	0	43	36	16	0	0	0	42	25	55	0	0	0	0	0	0	1	0	1
NC_001491.2	+	ORF71, ORF72, ORF73	ORF72	L	269	169	196	140	89	61	0	0	0	334	316	289	0	0	0	357	268	260	0	0	0	1	2	0	8	14	15
NC_001491.2	+	ORF71, ORF72, ORF73	ORF73	L	336	197	253	110	77	74	0	0	0	67	59	54	1	0	0	115	97	123	2	1	1	21	19	18	72	99	106
NC_001491.2	+	ORF74, ORF75, ORF76, ORF67 _2			8535	5607	7009	6028	5364	5033	3	0	1	2019	1938	1593	458	409	358	3308	3172	3502	2056	1961	2131	7423	7553	7212	4443	5616	7314
NC_001491.2	+	ORF74, ORF75, ORF76, ORF67 _2	ORF67_2	L	2596	1551	2018	543	321	291	2	1	1	223	176	164	285	226	200	580	580	1002	229	282	351	717	647	613	851	1564	2760
NC_001491.2	+	ORF74, ORF75, ORF76, ORF67 _2	ORF74	L	2	4	3	0	0	0	0	0	0	0	0	0	0	0	0	0	0	2	0	0	0	0	0	0	0	1	1
NC_001491.2	+	ORF74, ORF75, ORF76, ORF67 _2	ORF75	unknown	4	6	2	0	0	0	0	0	0	2	0	0	0	0	0	2	0	2	0	0	0	0	0	0	2	1	0
NC_001491.2	+	ORF74, ORF75, ORF76, ORF67 _2	ORF76	L	37	54	51	7	3	4	0	0	0	7	1	2	0	0	1	0	2	45	3	0	0	5	2	6	9	15	35
NC_001491.2	+	ORF8			1175	764	860	1304	1053	1029	0	0	0	688	584	448	0	0	0	1138	998	1127	11	10	11	140	148	158	249	321	398
NC_001491.2	+	ORF8	ORF8	L	382	232	251	169	99	101	0	0	0	153	116	96	0	0	0	219	126	153	1	2	7	65	45	47	106	131	148
NC_001491.2	-				6088	4515	4471	7361	5036	4495	4	3	3	4989	3576	3268	105	100	70	9555	6390	4934	264	286	309	1360	1292	1327	1645	2131	2602
NC_001491.2	-		CTO	unknown	683	486	493	411	322	301	0	0	0	392	260	292	1	1	1	617	434	346	4	12	5	36	61	66	143	198	217
NC_001491.2	-		NOIR_2	unknown	61	45	64	39	26	37	1	0	0	42	23	12	5	5	3	78	70	86	3	6	5	18	26	26	23	37	32
NC_001491.2	-		ORF15	unknown	389	299	232	523	321	285	0	0	0	450	347	321	0	0	0	352	219	164	0	0	0	0	0	0	3	0	6
NC_001491.2	-		ORF16	L	129	101	70	113	60	64	0	0	0	230	136	147	0	0	0	218	136	113	0	0	0	0	0	0	2	0	3
NC_001491.2	-		ORF17	L	9	5	5	4	1	1	0	0	0	1	3	0	1	2	1	7	3	2	1	0	1	2	2	2	4	7	6
NC_001491.2	-		ORF18	L	115	52	70	16	14	8	0	0	0	8	10	8	4	1	0	17	14	9	7	2	5	10	8	7	34	43	94
NC_001491.2	-		ORF2	unknown	33	24	22	9	5	2	0	0	0	6	2	3	0	0	0	7	14	12	0	0	0	3	3	4	13	20	18
NC_001491.2	-		ORF20	E	45	48	27	16	11	5	0	0	0	11	7	9	10	6	4	22	12	9	2	5	3	16	14	15	24	32	55
NC_001491.2	-		ORF21	E	41	30	24	4	1	4	0	0	0	9	2	4	1	2	2	8	9	3	1	4	2	2	2	0	12	19	34
NC_001491.2	-		ORF22	L	62	41	34	49	16	21	0	0	0	37	22	23	0	0	0	65	48	18	0	2	2	3	1	3	17	20	24
NC_001491.2	-		ORF25	L	568	482	379	410	317	243	0	0	0	399	256	243	0	0	0	597	367	116	0	0	0	31	32	39	90	138	161
NC_001491.2	-		ORF26	L	5	5	8	1	1	2	0	0	0	3	1	0	0	0	0	6	4	6	0	0	0	1	5	2	3	1	12
NC_001491.2	-		ORF27	L	1	2	1	1	1	1	0	0	0	4	2	0	0	0	0	2	1	1	0	0	0	0	0	0	0	0	1
NC_001491.2	-		ORF30	E	3	2	1	0	2	1	0	0	0	0	1	0	8	1	4	1	1	0	7	6	6	5	3	2	4	4	3
NC_001491.2	-		ORF35	L	0	0	0	0	3	1	0	0	0	3	1	1	0	0	0	8	1	3	0	0	0	0	0	0	0	0	0
NC_001491.2	-		ORF35.5	L	230	168	156	147	107	91	0	0	0	186	138	126	0	0	0	133	90	99	0	1	0	12	8	13	46	61	96
NC_001491.2	-		ORF36	L	51	48	34	23	10	8	0	0	0	32	13	25	0	0	0	26	21	18	1	0	0	4	2	0	15	22	17
NC_001491.2	-		ORF37	L	11	1	4	4	1	2	0	0	0	7	1	1	0	0	0	8	1	8	1	0	0	2	2	3	1	4	5
NC_001491.2	-		ORF4	unknown	11	12	7	3	0	1	0	0	0	1	1	1	3	0	1	5	4	2	1	2	1	7	14	9	7	3	10
NC_001491.2	-		ORF40	L	36	35	38	49	22	27	0	0	0	50	36	40	0	0	0	33	28	33	0	1	0	0	0	1	9	10	11
NC_001491.2	-		ORF44	L	11	3	5	5	0	3	0	0	0	3	2	1	0	0	0	2	1	4	0	0	0	0	0	0	3	3	1
NC_001491.2	-		ORF5	E	21	16	10	3	1	4	0	0	0	7	3	1	25	12	17	5	2	3	18	12	32	13	18	10	9	12	17
NC_001491.2	-		ORF52	L	34	29	37	43	21	21	0	0	0	87	48	45	0	0	0	214	116	84	0	0	0	0	0	0	1	1	8
NC_001491.2	-		ORF55	L	71	56	78	9	11	3	0	0	0	0	4	4	4	1	0	2	4	6	10	4	9	20	31	28	43	55	87
NC_001491.2	-		ORF56	L	29	13	20	3	2	1	0	0	0	10	2	5	1	0	0	10	3	9	2	1	0	2	0	1	2	5	7
NC_001491.2	-		ORF59	L	0	0	2	1	0	1	0	0	0	0	0	1	0	0	0	1	1	0	0	0	0	0	0	0	1	1	0
NC_001491.2	-		ORF6	L	45	35	32	55	29	21	0	0	0	93	48	48	0	0	0	74	54	62	0	0	0	1	2	1	10	7	15
NC_001491.2	-		ORF60	L	95	52	52	64	45	40	0	0	0	111	49	64	0	0	1	150	64	96	0	0	0	1	0	0	2	2	1
NC_001491.2	-		ORF61	E	26	22	20	7	5	4	0	0	0	7	5	4	3	1	0	10	11	3	4	13	5	11	1	8	20	26	19
NC_001491.2	-		ORF62	L	109	92	85	72	45	40	0	0	0	88	76	73	0	0	0	179	104	61	0	0	0	2	5	5	18	16	30
NC_001491.2	-		ORF63	E	21	14	13	4	4	6	0	0	0	4	3	1	64	65	47	7	3	2	25	32	45	17	17	19	14	25	23
NC_001491.2	-		ORF64_1	IE	21	29	19	6	4	0	4	5	6	3	2	1	10	9	9	9	7	8	4	1	4	2	4	3	9	15	23
NC_001491.2	-		ORF65_2	E	117	52	37	20	13	9	0	0	0	13	9	14	58	39	33	25	20	19	28	74	78	107	81	97	63	105	88
NC_001491.2	-		ORF66_2	unknown	18	5	3	5	2	2	0	0	0	6	3	3	0	0	0	0	1	1	0	0	0	4	3	5	8	5	5
NC_001491.2	-		ORF67_1	L	217	134	130	45	38	35	0	0	0	27	25	29	29	17	22	120	79	81	15	20	31	53	40	54	67	110	211
NC_001491.2	-		ORF68	L	33	23	15	6	11	6	0	0	0	17	3	15	0	0	0	34	14	12	0	0	0	1	1	2	6	7	14
NC_001491.2	-		ORF7	E	2	1	2	0	1	0	0	0	0	0	0	0	0	0	0	0	1	1	0	0	0	0	2	0	0	0	2
NC_001491.2	-		ORF9	L	16	19	11	3	3	5	0	0	0	3	1	1	2	2	1	6	5	4	1	4	5	8	13	5	4	16	19
NC_001491.2	-	CTO			3207	2319	2616	3425	2890	2738	0	0	0	1987	1598	1300	10	8	10	2397	2346	2886	36	27	30	337	332	321	690	827	1084
NC_001491.2	-	CTO	CTO	unknown	12239	9603	11072	8272	6507	6238	0	0	0	5239	4616	3924	39	21	32	7754	7632	7643	106	115	116	962	995	944	2891	3468	4391
NC_001491.2	-	NOIR_2			550	409	490	654	604	549	0	0	0	291	279	229	9	8	6	722	680	816	13	8	14	95	80	83	122	147	223
NC_001491.2	-	NOIR_2	NOIR_2	unknown	204	129	155	86	88	68	0	0	0	73	78	69	18	15	21	189	143	158	6	10	16	49	50	49	69	91	105
NC_001491.2	-	ORF17			689	412	516	587	517	450	0	0	0	202	190	146	38	23	24	172	185	225	88	76	92	256	219	250	254	301	384
NC_001491.2	-	ORF17	ORF17	L	58	43	68	26	11	12	0	0	0	11	6	10	14	10	9	11	4	8	4	3	3	10	5	8	18	25	45
NC_001491.2	-	ORF18			5360	3437	4498	3729	3284	2952	0	0	0	1312	1251	1017	49	24	30	1441	1387	1237	258	254	266	2339	2320	2430	2565	3036	4323
NC_001491.2	-	ORF18	ORF18	L	1498	927	1161	180	148	123	1	0	0	152	115	110	38	17	20	208	175	305	45	33	56	135	163	138	461	799	1177
NC_001491.2	-	ORF18, ORF17, ORF16, ORF15			10758	7082	8799	30728	28730	26365	0	0	0	15687	14973	11895	0	0	3	11986	11733	14534	0	2	1	43	45	40	161	207	326
NC_001491.2	-	ORF18, ORF17, ORF16, ORF15	ORF15	unknown	5373	3736	3849	6695	5038	4326	0	0	0	5969	4514	4156	0	0	0	3938	2999	3189	0	0	0	5	3	2	23	28	39
NC_001491.2	-	ORF18, ORF17, ORF16, ORF15	ORF16	L	1215	716	737	558	420	393	0	0	0	1778	1366	1199	0	0	0	1450	999	1258	0	0	0	0	0	0	1	3	5
NC_001491.2	-	ORF2			2076	1308	1694	1185	965	922	0	0	0	496	449	374	1	2	0	693	711	871	8	12	16	353	358	356	709	918	1171
NC_001491.2	-	ORF2	ORF2	unknown	620	389	490	160	122	108	0	0	0	68	54	47	0	0	0	164	157	300	0	1	1	55	50	37	163	217	370
NC_001491.2	-	ORF22			2822	1668	2314	4665	3991	3633	0	0	0	1967	1738	1527	15	8	12	2773	2652	3250	80	55	68	700	671	640	702	964	1525
NC_001491.2	-	ORF22	ORF22	L	859	583	557	393	328	282	0	0	0	543	401	407	6	6	6	616	457	353	16	21	30	81	58	89	155	240	328
NC_001491.2	-	ORF22, ORF21, ORF20			3523	2330	3028	2770	2502	2231	0	1	0	1006	1008	850	83	77	75	1220	1179	1114	366	332	366	1792	1864	1790	1588	1986	2640
NC_001491.2	-	ORF22, ORF21, ORF20	ORF20	E	847	539	641	195	124	115	0	0	0	114	92	92	64	67	45	224	178	143	47	65	76	158	173	176	327	442	684
NC_001491.2	-	ORF22, ORF21, ORF20	ORF21	E	309	171	199	24	22	8	0	0	0	51	37	40	26	13	14	49	28	21	17	19	22	16	15	11	71	142	131
NC_001491.2	-	ORF27, ORF26, ORF25			8243	5514	6369	8017	7439	6775	0	0	0	3844	3534	2978	2	4	5	5402	5139	4298	39	38	37	1403	1499	1484	2459	2924	4165
NC_001491.2	-	ORF27, ORF26, ORF25	ORF25	L	22892	16296	17054	17292	13955	12705	0	3	1	13198	10941	9535	1	2	1	17379	13559	11727	8	4	6	998	1003	1118	3766	4927	5669
NC_001491.2	-	ORF27, ORF26, ORF25	ORF26	L	217	124	136	63	48	18	0	0	0	29	27	23	0	0	1	59	57	129	1	1	2	38	34	24	56	105	218
NC_001491.2	-	ORF27, ORF26, ORF25	ORF27	L	8	9	6	4	1	2	0	0	0	8	6	5	0	0	0	3	6	5	0	1	0	1	0	0	1	0	1
NC_001491.2	-	ORF30			802	489	589	1188	1046	944	0	0	0	624	548	469	85	80	72	895	846	1012	304	320	319	350	378	350	161	248	332
NC_001491.2	-	ORF30	ORF30	E	17	9	12	1	1	0	0	0	0	3	2	1	49	39	34	3	1	7	20	26	34	6	1	5	4	3	13
NC_001491.2	-	ORF36			1319	828	1043	1253	1132	1010	0	0	0	658	555	463	1	1	0	974	928	1186	7	16	8	226	232	223	301	446	690
NC_001491.2	-	ORF36	ORF36	L	283	205	210	78	46	50	0	0	0	122	81	72	2	0	0	108	64	99	2	6	2	24	20	18	63	98	108
NC_001491.2	-	ORF37			181	111	138	196	141	141	0	0	0	105	106	79	0	0	0	185	185	266	4	11	10	85	88	81	74	75	139
NC_001491.2	-	ORF37	ORF37	L	31	26	15	14	7	8	0	0	0	7	6	4	1	1	0	16	8	19	4	2	4	21	11	25	18	43	38
NC_001491.2	-	ORF37, ORF36, ORF35, ORF35.5			5805	3774	4688	9801	8787	8273	0	0	0	4996	4729	3942	0	1	1	5161	4599	4894	19	13	9	734	761	755	1468	2001	2451
NC_001491.2	-	ORF37, ORF36, ORF35, ORF35.5	ORF35	L	8	3	4	3	2	2	0	0	0	10	9	8	0	0	0	10	4	12	0	0	0	0	0	0	0	0	0
NC_001491.2	-	ORF37, ORF36, ORF35, ORF35.5	ORF35.5	L	2852	1816	1998	1742	1230	1063	0	0	0	2178	1669	1549	1	0	1	1560	1261	1413	2	11	6	143	148	149	551	812	1196
NC_001491.2	-	ORF4			385	243	315	294	266	286	0	0	0	176	142	101	15	21	20	236	193	224	52	48	67	325	302	251	162	250	326
NC_001491.2	-	ORF4	ORF4	unknown	227	176	187	48	39	31	0	0	1	22	13	20	16	12	16	44	41	29	22	32	47	130	99	119	123	163	218
NC_001491.2	-	ORF40			780	461	584	582	521	478	0	0	0	242	208	176	0	0	0	276	252	294	2	3	5	112	125	111	220	269	420
NC_001491.2	-	ORF40	ORF40	L	276	187	221	78	56	59	0	0	0	88	50	54	0	0	0	53	52	78	1	2	3	16	21	21	86	87	111
NC_001491.2	-	ORF44			1362	852	1151	1750	1521	1377	0	0	0	894	855	702	7	11	8	1174	994	996	35	21	32	202	203	199	282	374	477
NC_001491.2	-	ORF44	ORF44	L	26	19	18	4	4	2	0	0	0	12	12	8	0	0	0	10	4	3	0	0	0	1	0	0	3	8	5
NC_001491.2	-	ORF52			4562	2991	3783	10828	9656	9001	0	0	0	6107	5959	4862	1	2	3	9221	8988	7956	18	17	13	534	536	529	879	1195	1603
NC_001491.2	-	ORF52	ORF52	L	496	366	390	532	401	384	0	0	0	1053	868	762	0	0	0	1748	1395	1383	0	0	0	4	2	4	32	32	53
NC_001491.2	-	ORF56, ORF55			10	8	10	7	3	2	0	0	0	31	25	29	0	0	0	68	43	19	0	0	0	0	0	0	1	0	0
NC_001491.2	-	ORF62, ORF61, ORF60,ORF59			12434	8221	9902	22467	18784	17687	0	0	1	16145	15119	12278	39	33	30	22322	20732	24290	149	165	199	1707	1886	1788	2318	3011	3974
NC_001491.2	-	ORF62, ORF61, ORF60,ORF59	ORF59	L	30	19	21	42	34	35	0	0	0	15	12	8	0	0	1	32	38	45	0	1	0	6	8	5	5	7	13
NC_001491.2	-	ORF62, ORF61, ORF60,ORF59	ORF60	L	1877	1251	1298	789	509	469	0	0	0	1426	1027	956	0	1	0	1677	1303	2055	1	2	1	6	7	6	35	60	64
NC_001491.2	-	ORF62, ORF61, ORF60,ORF59	ORF61	E	321	211	205	46	27	21	0	0	0	68	33	41	41	18	25	55	37	58	41	57	46	42	49	44	83	134	169
NC_001491.2	-	ORF62, ORF61, ORF60,ORF59	ORF62	L	1047	636	646	223	153	142	0	0	0	762	557	451	0	0	0	765	530	485	1	1	2	10	12	13	119	158	164
NC_001491.2	-	ORF63			758	521	612	1219	1105	970	1	0	0	982	894	691	189	190	168	2329	2132	2725	402	338	425	507	528	483	205	229	340
NC_001491.2	-	ORF63	ORF63	E	77	48	68	9	8	6	0	0	0	5	11	4	216	177	162	10	13	19	99	127	149	55	51	51	46	66	83
NC_001491.2	-	ORF64_1			739	581	681	551	401	395	16	24	13	234	217	176	123	102	91	323	297	456	118	114	142	282	294	256	298	367	680
NC_001491.2	-	ORF64_1	ORF64_1	IE	3	21	28	0	0	0	2	0	1	0	0	1	0	1	4	2	2	8	8	0	2	0	1	0	4	4	34
NC_001491.2	-	ORF65_2			1183	919	960	1033	844	791	0	1	1	411	368	250	380	310	315	796	828	1501	953	856	1022	2484	2509	2377	857	1048	1635
NC_001491.2	-	ORF65_2	ORF65_2	E	747	661	697	75	29	28	2	0	1	40	30	22	573	435	365	45	56	284	488	443	622	574	540	490	538	606	1162
NC_001491.2	-	ORF66_2			231	197	225	235	219	145	0	0	0	77	85	55	0	0	0	76	71	100	5	5	8	113	99	105	110	110	152
NC_001491.2	-	ORF66_2	ORF66_2	unknown	154	141	154	63	35	31	0	0	0	18	18	14	0	0	2	8	13	16	0	0	1	42	42	44	78	108	141
NC_001491.2	-	ORF68, ORF67_1			8605	5656	7051	6041	5383	5045	1	1	2	2041	1951	1596	467	406	365	3333	3197	3722	2051	1961	2133	7421	7540	7204	4439	5602	7310
NC_001491.2	-	ORF68, ORF67_1	ORF67_1	L	2595	1552	2018	543	321	291	2	1	1	222	176	163	285	226	200	580	580	1003	229	284	351	717	649	612	851	1564	2761
NC_001491.2	-	ORF68, ORF67_1	ORF68	L	92	109	96	14	6	5	0	0	0	18	10	11	0	0	0	13	18	68	0	0	0	1	1	2	22	18	52
NC_001491.2	-	ORF7, ORF6, ORF5			2228	1447	1897	2902	2644	2320	0	1	0	1663	1602	1252	192	170	129	1838	1841	2284	570	550	584	1300	1376	1239	763	985	1373
NC_001491.2	-	ORF7, ORF6, ORF5	ORF5	E	346	259	264	53	29	37	0	0	0	32	20	21	223	203	170	53	39	23	167	193	266	167	188	173	162	205	245
NC_001491.2	-	ORF7, ORF6, ORF5	ORF6	L	489	294	315	201	158	150	1	0	0	654	490	394	0	0	0	351	278	437	0	0	0	7	5	5	60	74	84
NC_001491.2	-	ORF7, ORF6, ORF5	ORF7	E	7	7	9	0	0	0	0	0	0	0	0	1	2	2	0	1	2	1	3	1	0	0	0	0	3	3	5
NC_001491.2	-	ORF9			939	539	688	966	838	728	0	0	0	506	452	387	6	6	4	968	847	1039	34	36	46	435	428	432	334	367	622
NC_001491.2	-	ORF9	ORF9	L	421	243	284	62	62	63	0	0	0	49	36	36	10	13	10	75	51	65	32	38	48	163	183	204	224	303	385
